# Supplementary material for: Gene co-expression network analysis in human spinal cord highlights mechanisms underlying amyotrophic lateral sclerosis susceptibility
Source: Sci Rep. 2021 Mar 11;11:5748. doi: 10.1038/s41598-021-85061-4 (PMC7970949; doi:10.1038/s41598-021-85061-4)
Supplement: Supplementary file 2 — Supplementary Information 2. [file 41598_2021_85061_MOESM2_ESM.xls]

## Sheet: Supplementary Data 1
Module Definitions
	Gene	Module_Color	Module_Identifier
	ENSG00000000003.10	red	SC.M1
	ENSG00000000419.8	brown	SC.M2
	ENSG00000000457.9	grey	NA
	ENSG00000000460.12	grey	NA
	ENSG00000000938.8	green	SC.M3
	ENSG00000000971.11	green	SC.M3
	ENSG00000001036.9	brown	SC.M2
	ENSG00000001084.6	brown	SC.M2
	ENSG00000001167.10	grey	NA
	ENSG00000001460.13	grey	NA
	ENSG00000001461.12	grey	NA
	ENSG00000001497.12	grey	NA
	ENSG00000001561.6	brown	SC.M2
	ENSG00000001617.7	green	SC.M3
	ENSG00000001626.10	grey	NA
	ENSG00000001629.5	grey	NA
	ENSG00000001630.11	brown	SC.M2
	ENSG00000001631.10	blue	SC.M4
	ENSG00000002016.12	blue	SC.M4
	ENSG00000002330.9	turquoise	SC.M5
	ENSG00000002549.8	salmon	SC.M6
	ENSG00000002586.13	red	SC.M1
	ENSG00000002587.5	grey	NA
	ENSG00000002822.11	turquoise	SC.M5
	ENSG00000002834.13	yellow	SC.M7
	ENSG00000002919.10	turquoise	SC.M5
	ENSG00000002933.3	red	SC.M1
	ENSG00000003056.3	blue	SC.M4
	ENSG00000003096.9	grey	NA
	ENSG00000003137.4	grey	NA
	ENSG00000003147.13	grey	NA
	ENSG00000003249.9	yellow	SC.M7
	ENSG00000003393.10	grey	NA
	ENSG00000003400.10	grey	NA
	ENSG00000003402.15	green	SC.M3
	ENSG00000003436.10	green	SC.M3
	ENSG00000003509.11	grey	NA
	ENSG00000003756.12	blue	SC.M4
	ENSG00000003987.9	brown	SC.M2
	ENSG00000003989.12	grey	NA
	ENSG00000004059.6	turquoise	SC.M5
	ENSG00000004139.9	grey	NA
	ENSG00000004142.7	turquoise	SC.M5
	ENSG00000004399.8	blue	SC.M4
	ENSG00000004455.12	brown	SC.M2
	ENSG00000004468.8	red	SC.M1
	ENSG00000004478.5	grey	NA
	ENSG00000004487.11	black	SC.M8
	ENSG00000004534.10	yellow	SC.M7
	ENSG00000004660.10	pink	SC.M9
	ENSG00000004700.11	grey	NA
	ENSG00000004766.11	grey	NA
	ENSG00000004776.7	red	SC.M1
	ENSG00000004777.14	blue	SC.M4
	ENSG00000004779.5	turquoise	SC.M5
	ENSG00000004799.7	grey	NA
	ENSG00000004838.9	cyan	SC.M10
	ENSG00000004864.9	grey	NA
	ENSG00000004866.14	grey	NA
	ENSG00000004897.7	grey	NA
	ENSG00000004961.10	salmon	SC.M6
	ENSG00000004975.7	blue	SC.M4
	ENSG00000005007.8	black	SC.M8
	ENSG00000005020.8	grey	NA
	ENSG00000005022.5	brown	SC.M2
	ENSG00000005059.11	salmon	SC.M6
	ENSG00000005075.11	turquoise	SC.M5
	ENSG00000005100.8	blue	SC.M4
	ENSG00000005108.11	grey	NA
	ENSG00000005156.7	grey	NA
	ENSG00000005175.5	brown	SC.M2
	ENSG00000005187.7	grey	NA
	ENSG00000005189.15	grey	NA
	ENSG00000005194.10	turquoise	SC.M5
	ENSG00000005238.15	grey	NA
	ENSG00000005243.5	grey	NA
	ENSG00000005249.8	grey	NA
	ENSG00000005302.13	grey	NA
	ENSG00000005339.8	grey	NA
	ENSG00000005379.11	pink	SC.M9
	ENSG00000005436.9	grey	NA
	ENSG00000005448.12	grey	NA
	ENSG00000005469.7	grey	NA
	ENSG00000005483.15	blue	SC.M4
	ENSG00000005486.12	yellow	SC.M7
	ENSG00000005513.9	grey	NA
	ENSG00000005700.10	grey	NA
	ENSG00000005801.12	grey	NA
	ENSG00000005810.13	grey	NA
	ENSG00000005812.6	brown	SC.M2
	ENSG00000005844.13	grey	NA
	ENSG00000005882.7	blue	SC.M4
	ENSG00000005884.13	grey	NA
	ENSG00000005889.11	grey	NA
	ENSG00000005893.11	brown	SC.M2
	ENSG00000005955.8	blue	SC.M4
	ENSG00000005961.13	grey	NA
	ENSG00000005981.8	grey	NA
	ENSG00000006007.7	grey	NA
	ENSG00000006015.13	turquoise	SC.M5
	ENSG00000006016.6	cyan	SC.M10
	ENSG00000006025.7	blue	SC.M4
	ENSG00000006042.7	grey	NA
	ENSG00000006071.7	grey	NA
	ENSG00000006075.11	grey	NA
	ENSG00000006114.11	grey	NA
	ENSG00000006116.3	pink	SC.M9
	ENSG00000006118.10	red	SC.M1
	ENSG00000006125.12	brown	SC.M2
	ENSG00000006128.7	pink	SC.M9
	ENSG00000006194.6	grey	NA
	ENSG00000006210.6	grey	NA
	ENSG00000006282.15	yellow	SC.M7
	ENSG00000006283.13	lightgreen	SC.M11
	ENSG00000006327.9	green	SC.M3
	ENSG00000006432.11	pink	SC.M9
	ENSG00000006451.3	brown	SC.M2
	ENSG00000006453.9	grey	NA
	ENSG00000006459.6	grey	NA
	ENSG00000006468.9	grey	NA
	ENSG00000006530.11	blue	SC.M4
	ENSG00000006534.11	grey	NA
	ENSG00000006576.12	brown	SC.M2
	ENSG00000006607.9	blue	SC.M4
	ENSG00000006611.11	grey	NA
	ENSG00000006625.13	grey	NA
	ENSG00000006634.3	grey	NA
	ENSG00000006652.9	grey	NA
	ENSG00000006695.6	grey	NA
	ENSG00000006704.6	blue	SC.M4
	ENSG00000006712.10	grey	NA
	ENSG00000006715.11	grey	NA
	ENSG00000006740.12	pink	SC.M9
	ENSG00000006744.14	blue	SC.M4
	ENSG00000006747.10	midnightblue	SC.M12
	ENSG00000006756.11	grey	NA
	ENSG00000006757.7	grey	NA
	ENSG00000006831.9	grey	NA
	ENSG00000006837.7	grey	NA
	ENSG00000007047.10	black	SC.M8
	ENSG00000007062.7	grey	NA
	ENSG00000007080.6	turquoise	SC.M5
	ENSG00000007129.13	grey	NA
	ENSG00000007168.8	brown	SC.M2
	ENSG00000007174.13	cyan	SC.M10
	ENSG00000007202.10	blue	SC.M4
	ENSG00000007237.14	grey	NA
	ENSG00000007255.6	grey	NA
	ENSG00000007264.9	pink	SC.M9
	ENSG00000007341.14	grey	NA
	ENSG00000007372.16	red	SC.M1
	ENSG00000007376.3	black	SC.M8
	ENSG00000007384.11	green	SC.M3
	ENSG00000007392.12	black	SC.M8
	ENSG00000007402.7	pink	SC.M9
	ENSG00000007516.9	pink	SC.M9
	ENSG00000007520.3	turquoise	SC.M5
	ENSG00000007541.10	black	SC.M8
	ENSG00000007545.11	blue	SC.M4
	ENSG00000007866.14	green	SC.M3
	ENSG00000007908.11	green	SC.M3
	ENSG00000007923.11	blue	SC.M4
	ENSG00000007933.8	cyan	SC.M10
	ENSG00000007944.10	grey	NA
	ENSG00000008018.8	brown	SC.M2
	ENSG00000008056.8	pink	SC.M9
	ENSG00000008083.9	blue	SC.M4
	ENSG00000008086.6	grey	NA
	ENSG00000008118.5	pink	SC.M9
	ENSG00000008128.18	blue	SC.M4
	ENSG00000008130.11	blue	SC.M4
	ENSG00000008226.15	cyan	SC.M10
	ENSG00000008256.11	grey	NA
	ENSG00000008277.10	grey	NA
	ENSG00000008282.3	brown	SC.M2
	ENSG00000008283.11	pink	SC.M9
	ENSG00000008294.16	brown	SC.M2
	ENSG00000008300.10	black	SC.M8
	ENSG00000008311.10	grey	NA
	ENSG00000008324.6	turquoise	SC.M5
	ENSG00000008382.11	turquoise	SC.M5
	ENSG00000008394.8	red	SC.M1
	ENSG00000008405.7	grey	NA
	ENSG00000008441.12	grey	NA
	ENSG00000008513.10	green	SC.M3
	ENSG00000008516.12	grey	NA
	ENSG00000008517.12	grey	NA
	ENSG00000008710.13	grey	NA
	ENSG00000008735.10	grey	NA
	ENSG00000008838.13	grey	NA
	ENSG00000008853.12	grey	NA
	ENSG00000008869.7	blue	SC.M4
	ENSG00000008952.12	grey	NA
	ENSG00000008988.5	salmon	SC.M6
	ENSG00000009307.11	brown	SC.M2
	ENSG00000009335.13	grey	NA
	ENSG00000009413.11	yellow	SC.M7
	ENSG00000009694.9	grey	NA
	ENSG00000009724.12	blue	SC.M4
	ENSG00000009780.11	grey	NA
	ENSG00000009790.10	grey	NA
	ENSG00000009830.7	blue	SC.M4
	ENSG00000009844.11	brown	SC.M2
	ENSG00000009950.11	grey	NA
	ENSG00000009954.6	grey	NA
	ENSG00000010017.9	turquoise	SC.M5
	ENSG00000010072.11	grey	NA
	ENSG00000010165.15	turquoise	SC.M5
	ENSG00000010219.9	turquoise	SC.M5
	ENSG00000010244.12	brown	SC.M2
	ENSG00000010256.6	turquoise	SC.M5
	ENSG00000010270.9	brown	SC.M2
	ENSG00000010278.7	brown	SC.M2
	ENSG00000010282.10	grey	NA
	ENSG00000010292.8	grey	NA
	ENSG00000010295.15	grey	NA
	ENSG00000010310.4	grey	NA
	ENSG00000010318.15	grey	NA
	ENSG00000010319.2	green	SC.M3
	ENSG00000010322.11	blue	SC.M4
	ENSG00000010327.6	lightcyan	SC.M13
	ENSG00000010361.9	blue	SC.M4
	ENSG00000010379.11	grey	NA
	ENSG00000010404.13	yellow	SC.M7
	ENSG00000010438.12	pink	SC.M9
	ENSG00000010539.7	grey	NA
	ENSG00000010610.5	midnightblue	SC.M12
	ENSG00000010626.10	cyan	SC.M10
	ENSG00000010671.11	midnightblue	SC.M12
	ENSG00000010704.14	grey	NA
	ENSG00000010803.12	blue	SC.M4
	ENSG00000010810.13	turquoise	SC.M5
	ENSG00000010818.4	green	SC.M3
	ENSG00000011007.8	brown	SC.M2
	ENSG00000011009.6	black	SC.M8
	ENSG00000011021.17	blue	SC.M4
	ENSG00000011028.9	red	SC.M1
	ENSG00000011052.17	grey	NA
	ENSG00000011083.4	pink	SC.M9
	ENSG00000011105.7	grey	NA
	ENSG00000011114.10	grey	NA
	ENSG00000011132.7	turquoise	SC.M5
	ENSG00000011143.12	blue	SC.M4
	ENSG00000011198.3	brown	SC.M2
	ENSG00000011201.6	red	SC.M1
	ENSG00000011243.13	blue	SC.M4
	ENSG00000011258.11	grey	NA
	ENSG00000011260.9	grey	NA
	ENSG00000011275.14	blue	SC.M4
	ENSG00000011295.11	blue	SC.M4
	ENSG00000011304.12	grey	NA
	ENSG00000011332.15	yellow	SC.M7
	ENSG00000011347.5	lightgreen	SC.M11
	ENSG00000011376.5	grey	NA
	ENSG00000011405.9	brown	SC.M2
	ENSG00000011422.7	green	SC.M3
	ENSG00000011426.6	brown	SC.M2
	ENSG00000011451.13	blue	SC.M4
	ENSG00000011454.12	grey	NA
	ENSG00000011465.12	grey	NA
	ENSG00000011478.7	yellow	SC.M7
	ENSG00000011485.10	blue	SC.M4
	ENSG00000011523.9	grey	NA
	ENSG00000011566.10	blue	SC.M4
	ENSG00000011600.7	midnightblue	SC.M12
	ENSG00000011638.6	grey	NA
	ENSG00000011677.8	pink	SC.M9
	ENSG00000012048.15	grey	NA
	ENSG00000012061.11	turquoise	SC.M5
	ENSG00000012124.10	blue	SC.M4
	ENSG00000012174.7	brown	SC.M2
	ENSG00000012211.8	grey	NA
	ENSG00000012223.8	grey	NA
	ENSG00000012232.4	blue	SC.M4
	ENSG00000012660.9	brown	SC.M2
	ENSG00000012779.6	lightcyan	SC.M13
	ENSG00000012817.11	grey	NA
	ENSG00000012822.11	blue	SC.M4
	ENSG00000012963.9	brown	SC.M2
	ENSG00000012983.7	brown	SC.M2
	ENSG00000013016.10	yellow	SC.M7
	ENSG00000013275.3	turquoise	SC.M5
	ENSG00000013288.4	blue	SC.M4
	ENSG00000013293.5	grey	NA
	ENSG00000013297.6	grey	NA
	ENSG00000013306.11	black	SC.M8
	ENSG00000013364.14	blue	SC.M4
	ENSG00000013374.11	blue	SC.M4
	ENSG00000013375.11	grey	NA
	ENSG00000013392.6	grey	NA
	ENSG00000013441.11	grey	NA
	ENSG00000013503.5	grey	NA
	ENSG00000013523.5	grey	NA
	ENSG00000013561.13	grey	NA
	ENSG00000013563.9	turquoise	SC.M5
	ENSG00000013573.12	grey	NA
	ENSG00000013583.4	grey	NA
	ENSG00000013588.5	green	SC.M3
	ENSG00000013619.9	yellow	SC.M7
	ENSG00000013725.10	grey	NA
	ENSG00000013810.14	grey	NA
	ENSG00000014123.9	brown	SC.M2
	ENSG00000014138.4	grey	NA
	ENSG00000014164.6	blue	SC.M4
	ENSG00000014216.11	grey	NA
	ENSG00000014641.13	yellow	SC.M7
	ENSG00000014824.9	grey	NA
	ENSG00000014914.15	grey	NA
	ENSG00000014919.8	grey	NA
	ENSG00000015133.14	grey	NA
	ENSG00000015153.10	grey	NA
	ENSG00000015171.14	grey	NA
	ENSG00000015285.6	lightcyan	SC.M13
	ENSG00000015475.14	grey	NA
	ENSG00000015479.13	grey	NA
	ENSG00000015532.5	black	SC.M8
	ENSG00000015568.8	grey	NA
	ENSG00000015592.12	grey	NA
	ENSG00000015676.13	blue	SC.M4
	ENSG00000016391.6	grey	NA
	ENSG00000016402.8	grey	NA
	ENSG00000016602.8	grey	NA
	ENSG00000016864.12	brown	SC.M2
	ENSG00000017260.15	brown	SC.M2
	ENSG00000017373.11	brown	SC.M2
	ENSG00000017427.11	grey	NA
	ENSG00000017483.10	green	SC.M3
	ENSG00000017621.11	turquoise	SC.M5
	ENSG00000017797.7	grey	NA
	ENSG00000018189.8	brown	SC.M2
	ENSG00000018236.10	red	SC.M1
	ENSG00000018280.12	green	SC.M3
	ENSG00000018408.10	grey	NA
	ENSG00000018510.8	brown	SC.M2
	ENSG00000018610.9	grey	NA
	ENSG00000018625.10	red	SC.M1
	ENSG00000018699.7	grey	NA
	ENSG00000018869.12	grey	NA
	ENSG00000019102.7	grey	NA
	ENSG00000019144.12	blue	SC.M4
	ENSG00000019169.9	grey	NA
	ENSG00000019485.8	blue	SC.M4
	ENSG00000019505.3	pink	SC.M9
	ENSG00000019549.4	grey	NA
	ENSG00000019582.10	midnightblue	SC.M12
	ENSG00000019991.11	grey	NA
	ENSG00000019995.6	grey	NA
	ENSG00000020129.11	lightgreen	SC.M11
	ENSG00000020181.13	green	SC.M3
	ENSG00000020256.15	blue	SC.M4
	ENSG00000020426.6	brown	SC.M2
	ENSG00000020577.9	grey	NA
	ENSG00000020633.14	green	SC.M3
	ENSG00000020922.8	grey	NA
	ENSG00000021300.9	grey	NA
	ENSG00000021355.8	green	SC.M3
	ENSG00000021574.7	brown	SC.M2
	ENSG00000021645.13	grey	NA
	ENSG00000021762.15	blue	SC.M4
	ENSG00000021776.6	turquoise	SC.M5
	ENSG00000021826.10	grey	NA
	ENSG00000022267.12	red	SC.M1
	ENSG00000022277.8	brown	SC.M2
	ENSG00000022355.10	grey	NA
	ENSG00000022556.11	grey	NA
	ENSG00000022567.5	grey	NA
	ENSG00000022840.11	black	SC.M8
	ENSG00000022976.11	grey	NA
	ENSG00000023041.7	grey	NA
	ENSG00000023171.10	grey	NA
	ENSG00000023191.12	grey	NA
	ENSG00000023228.9	grey	NA
	ENSG00000023287.8	grey	NA
	ENSG00000023318.7	brown	SC.M2
	ENSG00000023330.10	turquoise	SC.M5
	ENSG00000023445.9	green	SC.M3
	ENSG00000023516.7	brown	SC.M2
	ENSG00000023572.4	turquoise	SC.M5
	ENSG00000023608.4	grey	NA
	ENSG00000023697.8	brown	SC.M2
	ENSG00000023734.6	turquoise	SC.M5
	ENSG00000023892.9	lightcyan	SC.M13
	ENSG00000023902.9	grey	NA
	ENSG00000023909.5	grey	NA
	ENSG00000024048.6	blue	SC.M4
	ENSG00000024422.7	green	SC.M3
	ENSG00000024862.12	turquoise	SC.M5
	ENSG00000025039.10	grey	NA
	ENSG00000025156.8	grey	NA
	ENSG00000025293.11	brown	SC.M2
	ENSG00000025423.7	grey	NA
	ENSG00000025434.14	grey	NA
	ENSG00000025708.8	green	SC.M3
	ENSG00000025770.14	blue	SC.M4
	ENSG00000025772.7	yellow	SC.M7
	ENSG00000025796.9	grey	NA
	ENSG00000025800.9	blue	SC.M4
	ENSG00000026025.9	red	SC.M1
	ENSG00000026036.16	yellow	SC.M7
	ENSG00000026103.15	red	SC.M1
	ENSG00000026297.11	midnightblue	SC.M12
	ENSG00000026508.12	red	SC.M1
	ENSG00000026559.9	grey	NA
	ENSG00000026652.9	grey	NA
	ENSG00000026950.12	grey	NA
	ENSG00000027001.7	grey	NA
	ENSG00000027075.9	green	SC.M3
	ENSG00000027697.8	grey	NA
	ENSG00000027847.9	grey	NA
	ENSG00000027869.7	grey	NA
	ENSG00000028116.12	grey	NA
	ENSG00000028137.12	green	SC.M3
	ENSG00000028203.13	brown	SC.M2
	ENSG00000028277.16	grey	NA
	ENSG00000028310.13	grey	NA
	ENSG00000028528.10	brown	SC.M2
	ENSG00000028839.5	turquoise	SC.M5
	ENSG00000029153.10	green	SC.M3
	ENSG00000029363.11	brown	SC.M2
	ENSG00000029364.7	brown	SC.M2
	ENSG00000029534.15	pink	SC.M9
	ENSG00000029639.6	grey	NA
	ENSG00000029725.12	grey	NA
	ENSG00000029993.10	grey	NA
	ENSG00000030066.9	blue	SC.M4
	ENSG00000030110.8	blue	SC.M4
	ENSG00000030419.12	grey	NA
	ENSG00000030582.12	turquoise	SC.M5
	ENSG00000031003.6	grey	NA
	ENSG00000031081.6	grey	NA
	ENSG00000031691.6	grey	NA
	ENSG00000031698.8	grey	NA
	ENSG00000031823.10	blue	SC.M4
	ENSG00000032219.14	blue	SC.M4
	ENSG00000032389.8	turquoise	SC.M5
	ENSG00000032444.11	black	SC.M8
	ENSG00000032742.13	grey	NA
	ENSG00000033011.7	grey	NA
	ENSG00000033030.9	blue	SC.M4
	ENSG00000033050.3	turquoise	SC.M5
	ENSG00000033100.10	black	SC.M8
	ENSG00000033122.14	grey	NA
	ENSG00000033170.12	grey	NA
	ENSG00000033178.8	grey	NA
	ENSG00000033327.8	grey	NA
	ENSG00000033627.10	blue	SC.M4
	ENSG00000033800.9	grey	NA
	ENSG00000033867.12	grey	NA
	ENSG00000034053.10	grey	NA
	ENSG00000034152.14	green	SC.M3
	ENSG00000034239.6	cyan	SC.M10
	ENSG00000034510.4	grey	NA
	ENSG00000034533.7	grey	NA
	ENSG00000034677.7	grey	NA
	ENSG00000034693.10	grey	NA
	ENSG00000034713.3	brown	SC.M2
	ENSG00000035115.17	grey	NA
	ENSG00000035141.3	yellow	SC.M7
	ENSG00000035403.12	grey	NA
	ENSG00000035499.8	grey	NA
	ENSG00000035664.7	grey	NA
	ENSG00000035681.3	grey	NA
	ENSG00000035687.9	brown	SC.M2
	ENSG00000035862.8	brown	SC.M2
	ENSG00000035928.10	grey	NA
	ENSG00000036054.8	brown	SC.M2
	ENSG00000036257.8	turquoise	SC.M5
	ENSG00000036448.5	turquoise	SC.M5
	ENSG00000036530.4	yellow	SC.M7
	ENSG00000036549.8	grey	NA
	ENSG00000036672.11	grey	NA
	ENSG00000037042.8	blue	SC.M4
	ENSG00000037241.3	turquoise	SC.M5
	ENSG00000037280.11	green	SC.M3
	ENSG00000037474.10	grey	NA
	ENSG00000037637.6	grey	NA
	ENSG00000037749.7	grey	NA
	ENSG00000037757.9	grey	NA
	ENSG00000037897.12	turquoise	SC.M5
	ENSG00000038002.4	brown	SC.M2
	ENSG00000038210.9	grey	NA
	ENSG00000038219.8	blue	SC.M4
	ENSG00000038274.12	grey	NA
	ENSG00000038358.10	blue	SC.M4
	ENSG00000038382.13	yellow	SC.M7
	ENSG00000038427.11	grey	NA
	ENSG00000038532.10	blue	SC.M4
	ENSG00000038945.10	midnightblue	SC.M12
	ENSG00000039068.14	grey	NA
	ENSG00000039123.11	brown	SC.M2
	ENSG00000039319.12	brown	SC.M2
	ENSG00000039523.13	yellow	SC.M7
	ENSG00000039560.9	grey	NA
	ENSG00000039650.5	black	SC.M8
	ENSG00000040199.14	grey	NA
	ENSG00000040275.12	grey	NA
	ENSG00000040341.13	grey	NA
	ENSG00000040487.8	blue	SC.M4
	ENSG00000040531.10	grey	NA
	ENSG00000040608.9	grey	NA
	ENSG00000040633.8	grey	NA
	ENSG00000040731.6	red	SC.M1
	ENSG00000040933.11	grey	NA
	ENSG00000041357.11	turquoise	SC.M5
	ENSG00000041802.6	grey	NA
	ENSG00000041880.10	grey	NA
	ENSG00000041982.10	red	SC.M1
	ENSG00000041988.11	blue	SC.M4
	ENSG00000042062.7	grey	NA
	ENSG00000042088.9	grey	NA
	ENSG00000042286.10	blue	SC.M4
	ENSG00000042317.12	grey	NA
	ENSG00000042429.6	grey	NA
	ENSG00000042445.9	brown	SC.M2
	ENSG00000042493.11	midnightblue	SC.M12
	ENSG00000042753.7	turquoise	SC.M5
	ENSG00000042832.7	grey	NA
	ENSG00000042980.8	grey	NA
	ENSG00000043039.5	red	SC.M1
	ENSG00000043093.9	grey	NA
	ENSG00000043143.16	blue	SC.M4
	ENSG00000043355.6	grey	NA
	ENSG00000043462.7	grey	NA
	ENSG00000043514.11	grey	NA
	ENSG00000044090.4	grey	NA
	ENSG00000044115.16	grey	NA
	ENSG00000044446.7	blue	SC.M4
	ENSG00000044459.10	grey	NA
	ENSG00000044524.6	green	SC.M3
	ENSG00000044574.7	grey	NA
	ENSG00000046647.9	brown	SC.M2
	ENSG00000046651.10	blue	SC.M4
	ENSG00000046653.10	brown	SC.M2
	ENSG00000046889.14	grey	NA
	ENSG00000047056.10	grey	NA
	ENSG00000047188.11	blue	SC.M4
	ENSG00000047230.10	grey	NA
	ENSG00000047249.12	turquoise	SC.M5
	ENSG00000047315.10	blue	SC.M4
	ENSG00000047346.8	blue	SC.M4
	ENSG00000047365.7	grey	NA
	ENSG00000047410.9	grey	NA
	ENSG00000047457.9	green	SC.M3
	ENSG00000047578.8	grey	NA
	ENSG00000047579.15	grey	NA
	ENSG00000047617.10	green	SC.M3
	ENSG00000047621.7	grey	NA
	ENSG00000047634.10	grey	NA
	ENSG00000047644.13	blue	SC.M4
	ENSG00000047648.17	grey	NA
	ENSG00000047662.4	grey	NA
	ENSG00000047849.17	grey	NA
	ENSG00000047932.9	brown	SC.M2
	ENSG00000048028.7	grey	NA
	ENSG00000048052.17	brown	SC.M2
	ENSG00000048140.13	grey	NA
	ENSG00000048162.15	turquoise	SC.M5
	ENSG00000048342.11	grey	NA
	ENSG00000048392.7	grey	NA
	ENSG00000048405.5	grey	NA
	ENSG00000048471.9	brown	SC.M2
	ENSG00000048540.10	red	SC.M1
	ENSG00000048544.5	turquoise	SC.M5
	ENSG00000048649.9	grey	NA
	ENSG00000048707.9	blue	SC.M4
	ENSG00000048740.13	red	SC.M1
	ENSG00000048828.12	brown	SC.M2
	ENSG00000048991.12	grey	NA
	ENSG00000049089.9	grey	NA
	ENSG00000049130.9	red	SC.M1
	ENSG00000049167.9	brown	SC.M2
	ENSG00000049239.8	blue	SC.M4
	ENSG00000049245.8	brown	SC.M2
	ENSG00000049246.10	grey	NA
	ENSG00000049247.9	grey	NA
	ENSG00000049283.13	grey	NA
	ENSG00000049323.11	grey	NA
	ENSG00000049449.4	red	SC.M1
	ENSG00000049540.12	grey	NA
	ENSG00000049541.6	salmon	SC.M6
	ENSG00000049618.17	blue	SC.M4
	ENSG00000049656.9	turquoise	SC.M5
	ENSG00000049759.12	grey	NA
	ENSG00000049769.8	blue	SC.M4
	ENSG00000049860.9	grey	NA
	ENSG00000049883.10	brown	SC.M2
	ENSG00000050130.13	brown	SC.M2
	ENSG00000050165.13	red	SC.M1
	ENSG00000050327.10	grey	NA
	ENSG00000050344.8	grey	NA
	ENSG00000050393.7	grey	NA
	ENSG00000050405.9	grey	NA
	ENSG00000050426.11	brown	SC.M2
	ENSG00000050438.12	grey	NA
	ENSG00000050555.13	grey	NA
	ENSG00000050628.16	pink	SC.M9
	ENSG00000050748.13	grey	NA
	ENSG00000050767.11	red	SC.M1
	ENSG00000050820.12	grey	NA
	ENSG00000051009.6	grey	NA
	ENSG00000051108.10	grey	NA
	ENSG00000051128.14	brown	SC.M2
	ENSG00000051382.4	turquoise	SC.M5
	ENSG00000051523.6	lightcyan	SC.M13
	ENSG00000051596.5	grey	NA
	ENSG00000051620.6	grey	NA
	ENSG00000051825.10	grey	NA
	ENSG00000052126.10	red	SC.M1
	ENSG00000052723.7	turquoise	SC.M5
	ENSG00000052749.9	yellow	SC.M7
	ENSG00000052795.8	blue	SC.M4
	ENSG00000052802.8	grey	NA
	ENSG00000052841.10	blue	SC.M4
	ENSG00000053254.11	grey	NA
	ENSG00000053371.8	grey	NA
	ENSG00000053372.4	grey	NA
	ENSG00000053438.7	grey	NA
	ENSG00000053501.8	turquoise	SC.M5
	ENSG00000053524.7	yellow	SC.M7
	ENSG00000053702.10	grey	NA
	ENSG00000053747.11	green	SC.M3
	ENSG00000053770.7	brown	SC.M2
	ENSG00000053900.6	blue	SC.M4
	ENSG00000053918.11	midnightblue	SC.M12
	ENSG00000054116.7	turquoise	SC.M5
	ENSG00000054118.9	blue	SC.M4
	ENSG00000054148.13	turquoise	SC.M5
	ENSG00000054179.7	red	SC.M1
	ENSG00000054219.9	grey	NA
	ENSG00000054267.16	grey	NA
	ENSG00000054277.8	grey	NA
	ENSG00000054282.11	turquoise	SC.M5
	ENSG00000054356.9	pink	SC.M9
	ENSG00000054392.8	grey	NA
	ENSG00000054523.12	grey	NA
	ENSG00000054598.5	grey	NA
	ENSG00000054611.9	grey	NA
	ENSG00000054654.11	grey	NA
	ENSG00000054690.9	grey	NA
	ENSG00000054793.9	grey	NA
	ENSG00000054938.11	lightgreen	SC.M11
	ENSG00000054965.6	brown	SC.M2
	ENSG00000054967.8	grey	NA
	ENSG00000054983.12	brown	SC.M2
	ENSG00000055044.6	grey	NA
	ENSG00000055070.12	turquoise	SC.M5
	ENSG00000055118.10	pink	SC.M9
	ENSG00000055130.11	turquoise	SC.M5
	ENSG00000055147.13	grey	NA
	ENSG00000055163.14	yellow	SC.M7
	ENSG00000055208.13	grey	NA
	ENSG00000055211.8	brown	SC.M2
	ENSG00000055332.12	grey	NA
	ENSG00000055483.15	grey	NA
	ENSG00000055609.13	blue	SC.M4
	ENSG00000055813.5	grey	NA
	ENSG00000055917.11	grey	NA
	ENSG00000055950.12	brown	SC.M2
	ENSG00000055955.11	grey	NA
	ENSG00000056050.6	turquoise	SC.M5
	ENSG00000056097.11	brown	SC.M2
	ENSG00000056277.11	grey	NA
	ENSG00000056487.11	grey	NA
	ENSG00000056558.6	grey	NA
	ENSG00000056586.11	brown	SC.M2
	ENSG00000056661.9	yellow	SC.M7
	ENSG00000056736.5	grey	NA
	ENSG00000056972.14	red	SC.M1
	ENSG00000056998.14	grey	NA
	ENSG00000057019.11	grey	NA
	ENSG00000057252.8	grey	NA
	ENSG00000057294.9	grey	NA
	ENSG00000057608.12	brown	SC.M2
	ENSG00000057657.10	grey	NA
	ENSG00000057663.8	brown	SC.M2
	ENSG00000057704.6	grey	NA
	ENSG00000057757.5	turquoise	SC.M5
	ENSG00000057935.9	grey	NA
	ENSG00000058056.4	brown	SC.M2
	ENSG00000058063.11	blue	SC.M4
	ENSG00000058091.12	yellow	SC.M7
	ENSG00000058262.5	turquoise	SC.M5
	ENSG00000058272.11	grey	NA
	ENSG00000058335.11	grey	NA
	ENSG00000058404.15	pink	SC.M9
	ENSG00000058453.12	yellow	SC.M7
	ENSG00000058600.11	blue	SC.M4
	ENSG00000058668.10	grey	NA
	ENSG00000058673.11	blue	SC.M4
	ENSG00000058729.6	turquoise	SC.M5
	ENSG00000058799.9	turquoise	SC.M5
	ENSG00000058804.10	grey	NA
	ENSG00000058866.10	grey	NA
	ENSG00000059122.12	blue	SC.M4
	ENSG00000059145.14	grey	NA
	ENSG00000059377.11	midnightblue	SC.M12
	ENSG00000059378.8	grey	NA
	ENSG00000059573.4	turquoise	SC.M5
	ENSG00000059588.5	grey	NA
	ENSG00000059691.7	grey	NA
	ENSG00000059728.6	grey	NA
	ENSG00000059758.3	brown	SC.M2
	ENSG00000059769.15	grey	NA
	ENSG00000059804.11	green	SC.M3
	ENSG00000059915.12	pink	SC.M9
	ENSG00000060069.12	blue	SC.M4
	ENSG00000060138.8	green	SC.M3
	ENSG00000060237.12	grey	NA
	ENSG00000060339.9	grey	NA
	ENSG00000060491.12	yellow	SC.M7
	ENSG00000060558.3	lightcyan	SC.M13
	ENSG00000060642.6	grey	NA
	ENSG00000060656.15	blue	SC.M4
	ENSG00000060688.8	grey	NA
	ENSG00000060709.9	grey	NA
	ENSG00000060718.14	grey	NA
	ENSG00000060749.10	grey	NA
	ENSG00000060762.14	brown	SC.M2
	ENSG00000060971.13	turquoise	SC.M5
	ENSG00000060982.10	grey	NA
	ENSG00000061273.13	grey	NA
	ENSG00000061337.11	grey	NA
	ENSG00000061455.10	grey	NA
	ENSG00000061656.5	green	SC.M3
	ENSG00000061676.10	grey	NA
	ENSG00000061794.8	brown	SC.M2
	ENSG00000061918.8	grey	NA
	ENSG00000061936.5	blue	SC.M4
	ENSG00000061938.12	grey	NA
	ENSG00000061987.10	grey	NA
	ENSG00000062038.9	grey	NA
	ENSG00000062194.11	brown	SC.M2
	ENSG00000062282.10	turquoise	SC.M5
	ENSG00000062370.12	grey	NA
	ENSG00000062485.14	blue	SC.M4
	ENSG00000062582.9	turquoise	SC.M5
	ENSG00000062598.13	brown	SC.M2
	ENSG00000062650.13	grey	NA
	ENSG00000062716.6	grey	NA
	ENSG00000062725.5	grey	NA
	ENSG00000062822.8	grey	NA
	ENSG00000063015.15	yellow	SC.M7
	ENSG00000063046.13	grey	NA
	ENSG00000063127.11	cyan	SC.M10
	ENSG00000063169.6	blue	SC.M4
	ENSG00000063176.11	blue	SC.M4
	ENSG00000063177.8	salmon	SC.M6
	ENSG00000063180.4	grey	NA
	ENSG00000063241.3	turquoise	SC.M5
	ENSG00000063244.8	blue	SC.M4
	ENSG00000063245.10	black	SC.M8
	ENSG00000063322.9	grey	NA
	ENSG00000063587.12	grey	NA
	ENSG00000063601.12	grey	NA
	ENSG00000063660.4	yellow	SC.M7
	ENSG00000063761.11	blue	SC.M4
	ENSG00000063854.8	turquoise	SC.M5
	ENSG00000063978.11	grey	NA
	ENSG00000064012.17	grey	NA
	ENSG00000064042.13	brown	SC.M2
	ENSG00000064102.10	grey	NA
	ENSG00000064115.6	grey	NA
	ENSG00000064199.2	cyan	SC.M10
	ENSG00000064201.11	grey	NA
	ENSG00000064225.8	red	SC.M1
	ENSG00000064270.8	grey	NA
	ENSG00000064300.4	grey	NA
	ENSG00000064309.10	grey	NA
	ENSG00000064313.7	grey	NA
	ENSG00000064393.11	grey	NA
	ENSG00000064419.9	brown	SC.M2
	ENSG00000064489.17	grey	NA
	ENSG00000064490.9	turquoise	SC.M5
	ENSG00000064545.10	black	SC.M8
	ENSG00000064547.9	grey	NA
	ENSG00000064601.12	black	SC.M8
	ENSG00000064607.12	black	SC.M8
	ENSG00000064651.9	brown	SC.M2
	ENSG00000064652.6	grey	NA
	ENSG00000064655.14	red	SC.M1
	ENSG00000064666.10	grey	NA
	ENSG00000064687.8	yellow	SC.M7
	ENSG00000064692.14	cyan	SC.M10
	ENSG00000064703.7	grey	NA
	ENSG00000064726.5	brown	SC.M2
	ENSG00000064763.6	grey	NA
	ENSG00000064787.8	grey	NA
	ENSG00000064886.9	grey	NA
	ENSG00000064932.11	green	SC.M3
	ENSG00000064933.12	grey	NA
	ENSG00000064961.14	turquoise	SC.M5
	ENSG00000064989.8	red	SC.M1
	ENSG00000064995.12	grey	NA
	ENSG00000064999.12	yellow	SC.M7
	ENSG00000065000.11	black	SC.M8
	ENSG00000065029.10	blue	SC.M4
	ENSG00000065054.9	green	SC.M3
	ENSG00000065057.3	turquoise	SC.M5
	ENSG00000065060.12	blue	SC.M4
	ENSG00000065135.7	brown	SC.M2
	ENSG00000065150.14	brown	SC.M2
	ENSG00000065154.7	grey	NA
	ENSG00000065183.11	grey	NA
	ENSG00000065243.14	grey	NA
	ENSG00000065268.6	yellow	SC.M7
	ENSG00000065308.4	green	SC.M3
	ENSG00000065320.4	red	SC.M1
	ENSG00000065357.15	grey	NA
	ENSG00000065361.10	grey	NA
	ENSG00000065413.12	grey	NA
	ENSG00000065427.10	turquoise	SC.M5
	ENSG00000065457.6	grey	NA
	ENSG00000065485.13	grey	NA
	ENSG00000065491.8	black	SC.M8
	ENSG00000065518.7	turquoise	SC.M5
	ENSG00000065526.6	blue	SC.M4
	ENSG00000065534.14	grey	NA
	ENSG00000065548.13	brown	SC.M2
	ENSG00000065559.10	turquoise	SC.M5
	ENSG00000065600.8	brown	SC.M2
	ENSG00000065609.10	yellow	SC.M7
	ENSG00000065613.9	blue	SC.M4
	ENSG00000065615.9	brown	SC.M2
	ENSG00000065621.10	grey	NA
	ENSG00000065665.16	brown	SC.M2
	ENSG00000065675.10	grey	NA
	ENSG00000065717.10	grey	NA
	ENSG00000065802.7	grey	NA
	ENSG00000065809.9	brown	SC.M2
	ENSG00000065833.7	grey	NA
	ENSG00000065882.11	grey	NA
	ENSG00000065883.10	blue	SC.M4
	ENSG00000065911.7	green	SC.M3
	ENSG00000065923.5	grey	NA
	ENSG00000065970.4	grey	NA
	ENSG00000065978.13	salmon	SC.M6
	ENSG00000065989.11	pink	SC.M9
	ENSG00000066027.7	brown	SC.M2
	ENSG00000066032.14	yellow	SC.M7
	ENSG00000066044.9	grey	NA
	ENSG00000066056.9	green	SC.M3
	ENSG00000066084.8	grey	NA
	ENSG00000066117.10	blue	SC.M4
	ENSG00000066135.8	blue	SC.M4
	ENSG00000066136.15	blue	SC.M4
	ENSG00000066185.8	grey	NA
	ENSG00000066248.10	yellow	SC.M7
	ENSG00000066294.10	midnightblue	SC.M12
	ENSG00000066322.8	brown	SC.M2
	ENSG00000066336.7	lightcyan	SC.M13
	ENSG00000066379.10	turquoise	SC.M5
	ENSG00000066382.12	grey	NA
	ENSG00000066422.4	grey	NA
	ENSG00000066427.17	brown	SC.M2
	ENSG00000066455.8	grey	NA
	ENSG00000066468.16	brown	SC.M2
	ENSG00000066557.5	brown	SC.M2
	ENSG00000066583.7	brown	SC.M2
	ENSG00000066629.12	grey	NA
	ENSG00000066651.13	grey	NA
	ENSG00000066654.8	grey	NA
	ENSG00000066697.10	grey	NA
	ENSG00000066739.7	grey	NA
	ENSG00000066777.4	grey	NA
	ENSG00000066827.11	grey	NA
	ENSG00000066855.11	grey	NA
	ENSG00000066923.13	blue	SC.M4
	ENSG00000066926.6	grey	NA
	ENSG00000066933.11	grey	NA
	ENSG00000067048.12	grey	NA
	ENSG00000067057.12	grey	NA
	ENSG00000067064.6	grey	NA
	ENSG00000067066.12	green	SC.M3
	ENSG00000067082.10	grey	NA
	ENSG00000067113.12	brown	SC.M2
	ENSG00000067141.12	grey	NA
	ENSG00000067167.3	brown	SC.M2
	ENSG00000067177.10	red	SC.M1
	ENSG00000067182.3	green	SC.M3
	ENSG00000067191.11	yellow	SC.M7
	ENSG00000067208.10	grey	NA
	ENSG00000067221.9	blue	SC.M4
	ENSG00000067225.13	yellow	SC.M7
	ENSG00000067248.5	brown	SC.M2
	ENSG00000067334.9	grey	NA
	ENSG00000067365.10	grey	NA
	ENSG00000067369.9	turquoise	SC.M5
	ENSG00000067445.16	grey	NA
	ENSG00000067533.5	grey	NA
	ENSG00000067560.6	brown	SC.M2
	ENSG00000067596.6	black	SC.M8
	ENSG00000067606.11	blue	SC.M4
	ENSG00000067646.7	grey	NA
	ENSG00000067704.8	brown	SC.M2
	ENSG00000067715.9	pink	SC.M9
	ENSG00000067798.9	grey	NA
	ENSG00000067829.14	black	SC.M8
	ENSG00000067836.8	brown	SC.M2
	ENSG00000067840.8	yellow	SC.M7
	ENSG00000067842.13	pink	SC.M9
	ENSG00000067900.6	blue	SC.M4
	ENSG00000067955.9	grey	NA
	ENSG00000067992.8	grey	NA
	ENSG00000068001.9	green	SC.M3
	ENSG00000068024.12	blue	SC.M4
	ENSG00000068028.13	grey	NA
	ENSG00000068078.13	red	SC.M1
	ENSG00000068079.3	grey	NA
	ENSG00000068097.10	grey	NA
	ENSG00000068120.10	turquoise	SC.M5
	ENSG00000068137.10	yellow	SC.M7
	ENSG00000068305.13	grey	NA
	ENSG00000068308.9	blue	SC.M4
	ENSG00000068323.12	grey	NA
	ENSG00000068354.11	blue	SC.M4
	ENSG00000068366.15	grey	NA
	ENSG00000068383.14	grey	NA
	ENSG00000068394.9	grey	NA
	ENSG00000068400.9	black	SC.M8
	ENSG00000068438.10	turquoise	SC.M5
	ENSG00000068489.8	grey	NA
	ENSG00000068615.12	pink	SC.M9
	ENSG00000068650.14	grey	NA
	ENSG00000068654.11	grey	NA
	ENSG00000068697.6	red	SC.M1
	ENSG00000068724.11	blue	SC.M4
	ENSG00000068745.10	blue	SC.M4
	ENSG00000068781.16	grey	NA
	ENSG00000068784.8	grey	NA
	ENSG00000068793.13	midnightblue	SC.M12
	ENSG00000068796.12	grey	NA
	ENSG00000068831.14	grey	NA
	ENSG00000068878.10	grey	NA
	ENSG00000068885.10	grey	NA
	ENSG00000068903.15	brown	SC.M2
	ENSG00000068912.9	brown	SC.M2
	ENSG00000068971.9	yellow	SC.M7
	ENSG00000068976.9	red	SC.M1
	ENSG00000069020.14	grey	NA
	ENSG00000069122.14	green	SC.M3
	ENSG00000069188.12	grey	NA
	ENSG00000069248.9	grey	NA
	ENSG00000069275.12	grey	NA
	ENSG00000069329.11	turquoise	SC.M5
	ENSG00000069345.7	brown	SC.M2
	ENSG00000069399.8	green	SC.M3
	ENSG00000069424.10	grey	NA
	ENSG00000069431.6	red	SC.M1
	ENSG00000069482.6	grey	NA
	ENSG00000069493.10	grey	NA
	ENSG00000069509.5	turquoise	SC.M5
	ENSG00000069535.12	grey	NA
	ENSG00000069667.11	grey	NA
	ENSG00000069696.6	green	SC.M3
	ENSG00000069702.6	grey	NA
	ENSG00000069712.9	grey	NA
	ENSG00000069849.6	grey	NA
	ENSG00000069869.11	grey	NA
	ENSG00000069943.5	grey	NA
	ENSG00000069956.7	grey	NA
	ENSG00000069966.14	grey	NA
	ENSG00000069974.11	green	SC.M3
	ENSG00000069998.8	blue	SC.M4
	ENSG00000070010.14	grey	NA
	ENSG00000070018.4	grey	NA
	ENSG00000070047.7	black	SC.M8
	ENSG00000070061.10	blue	SC.M4
	ENSG00000070081.11	grey	NA
	ENSG00000070087.9	brown	SC.M2
	ENSG00000070182.13	pink	SC.M9
	ENSG00000070190.8	midnightblue	SC.M12
	ENSG00000070214.11	brown	SC.M2
	ENSG00000070269.9	brown	SC.M2
	ENSG00000070366.9	black	SC.M8
	ENSG00000070367.11	brown	SC.M2
	ENSG00000070371.11	grey	NA
	ENSG00000070388.7	grey	NA
	ENSG00000070404.5	grey	NA
	ENSG00000070413.14	black	SC.M8
	ENSG00000070423.13	turquoise	SC.M5
	ENSG00000070444.10	grey	NA
	ENSG00000070476.10	blue	SC.M4
	ENSG00000070495.10	grey	NA
	ENSG00000070501.7	grey	NA
	ENSG00000070526.10	green	SC.M3
	ENSG00000070540.8	grey	NA
	ENSG00000070610.10	black	SC.M8
	ENSG00000070614.10	brown	SC.M2
	ENSG00000070669.12	yellow	SC.M7
	ENSG00000070718.7	grey	NA
	ENSG00000070729.9	lightgreen	SC.M11
	ENSG00000070731.5	red	SC.M1
	ENSG00000070756.9	salmon	SC.M6
	ENSG00000070759.12	grey	NA
	ENSG00000070761.3	grey	NA
	ENSG00000070770.4	turquoise	SC.M5
	ENSG00000070778.8	grey	NA
	ENSG00000070785.12	brown	SC.M2
	ENSG00000070808.11	lightgreen	SC.M11
	ENSG00000070814.13	blue	SC.M4
	ENSG00000070831.11	brown	SC.M2
	ENSG00000070882.8	grey	NA
	ENSG00000070886.6	lightgreen	SC.M11
	ENSG00000070950.5	grey	NA
	ENSG00000070961.10	grey	NA
	ENSG00000071051.9	grey	NA
	ENSG00000071054.11	grey	NA
	ENSG00000071073.8	lightcyan	SC.M13
	ENSG00000071082.6	salmon	SC.M6
	ENSG00000071127.12	turquoise	SC.M5
	ENSG00000071189.17	brown	SC.M2
	ENSG00000071205.7	grey	NA
	ENSG00000071242.7	grey	NA
	ENSG00000071243.11	grey	NA
	ENSG00000071246.6	grey	NA
	ENSG00000071282.7	grey	NA
	ENSG00000071462.7	brown	SC.M2
	ENSG00000071537.9	brown	SC.M2
	ENSG00000071553.12	blue	SC.M4
	ENSG00000071564.10	blue	SC.M4
	ENSG00000071575.7	grey	NA
	ENSG00000071626.12	blue	SC.M4
	ENSG00000071655.13	black	SC.M8
	ENSG00000071677.1	grey	NA
	ENSG00000071794.11	grey	NA
	ENSG00000071859.10	turquoise	SC.M5
	ENSG00000071889.12	turquoise	SC.M5
	ENSG00000071894.10	black	SC.M8
	ENSG00000071967.7	grey	NA
	ENSG00000071991.4	grey	NA
	ENSG00000071994.6	grey	NA
	ENSG00000072041.12	pink	SC.M9
	ENSG00000072042.8	brown	SC.M2
	ENSG00000072062.9	yellow	SC.M7
	ENSG00000072071.12	blue	SC.M4
	ENSG00000072110.9	green	SC.M3
	ENSG00000072121.11	grey	NA
	ENSG00000072134.11	grey	NA
	ENSG00000072135.8	grey	NA
	ENSG00000072163.14	green	SC.M3
	ENSG00000072182.8	grey	NA
	ENSG00000072195.10	grey	NA
	ENSG00000072201.9	grey	NA
	ENSG00000072210.14	grey	NA
	ENSG00000072274.8	green	SC.M3
	ENSG00000072310.12	grey	NA
	ENSG00000072364.8	blue	SC.M4
	ENSG00000072401.10	brown	SC.M2
	ENSG00000072415.4	brown	SC.M2
	ENSG00000072422.12	grey	NA
	ENSG00000072501.13	grey	NA
	ENSG00000072506.8	turquoise	SC.M5
	ENSG00000072518.16	blue	SC.M4
	ENSG00000072571.15	grey	NA
	ENSG00000072609.13	blue	SC.M4
	ENSG00000072682.14	red	SC.M1
	ENSG00000072694.14	grey	NA
	ENSG00000072736.14	brown	SC.M2
	ENSG00000072756.12	brown	SC.M2
	ENSG00000072778.15	black	SC.M8
	ENSG00000072786.8	grey	NA
	ENSG00000072803.13	brown	SC.M2
	ENSG00000072818.7	grey	NA
	ENSG00000072832.10	grey	NA
	ENSG00000072840.8	red	SC.M1
	ENSG00000072849.6	turquoise	SC.M5
	ENSG00000072858.6	red	SC.M1
	ENSG00000072864.8	grey	NA
	ENSG00000072952.14	red	SC.M1
	ENSG00000072954.2	yellow	SC.M7
	ENSG00000072958.4	blue	SC.M4
	ENSG00000073008.10	grey	NA
	ENSG00000073009.8	blue	SC.M4
	ENSG00000073050.7	blue	SC.M4
	ENSG00000073060.11	grey	NA
	ENSG00000073111.9	grey	NA
	ENSG00000073146.11	grey	NA
	ENSG00000073150.9	pink	SC.M9
	ENSG00000073169.9	black	SC.M8
	ENSG00000073331.13	lightcyan	SC.M13
	ENSG00000073350.9	grey	NA
	ENSG00000073417.10	grey	NA
	ENSG00000073464.7	brown	SC.M2
	ENSG00000073536.13	grey	NA
	ENSG00000073578.12	turquoise	SC.M5
	ENSG00000073584.14	brown	SC.M2
	ENSG00000073605.14	yellow	SC.M7
	ENSG00000073614.7	grey	NA
	ENSG00000073670.9	grey	NA
	ENSG00000073711.6	grey	NA
	ENSG00000073712.9	grey	NA
	ENSG00000073737.12	midnightblue	SC.M12
	ENSG00000073756.7	green	SC.M3
	ENSG00000073792.11	grey	NA
	ENSG00000073803.9	grey	NA
	ENSG00000073849.10	midnightblue	SC.M12
	ENSG00000073910.15	grey	NA
	ENSG00000073921.13	brown	SC.M2
	ENSG00000073969.14	grey	NA
	ENSG00000074054.13	grey	NA
	ENSG00000074071.9	turquoise	SC.M5
	ENSG00000074181.4	grey	NA
	ENSG00000074201.4	brown	SC.M2
	ENSG00000074211.9	brown	SC.M2
	ENSG00000074219.9	green	SC.M3
	ENSG00000074266.13	grey	NA
	ENSG00000074276.6	pink	SC.M9
	ENSG00000074317.6	pink	SC.M9
	ENSG00000074319.8	brown	SC.M2
	ENSG00000074356.12	grey	NA
	ENSG00000074370.13	grey	NA
	ENSG00000074416.9	grey	NA
	ENSG00000074527.7	grey	NA
	ENSG00000074582.8	turquoise	SC.M5
	ENSG00000074590.9	grey	NA
	ENSG00000074603.14	brown	SC.M2
	ENSG00000074621.9	grey	NA
	ENSG00000074657.9	brown	SC.M2
	ENSG00000074660.11	green	SC.M3
	ENSG00000074695.5	brown	SC.M2
	ENSG00000074696.8	brown	SC.M2
	ENSG00000074706.9	grey	NA
	ENSG00000074755.10	blue	SC.M4
	ENSG00000074800.9	grey	NA
	ENSG00000074842.3	turquoise	SC.M5
	ENSG00000074855.6	yellow	SC.M7
	ENSG00000074935.9	blue	SC.M4
	ENSG00000074964.12	grey	NA
	ENSG00000075035.5	grey	NA
	ENSG00000075043.13	pink	SC.M9
	ENSG00000075089.5	brown	SC.M2
	ENSG00000075131.5	grey	NA
	ENSG00000075142.9	turquoise	SC.M5
	ENSG00000075151.15	grey	NA
	ENSG00000075188.4	grey	NA
	ENSG00000075223.9	grey	NA
	ENSG00000075234.12	grey	NA
	ENSG00000075239.9	brown	SC.M2
	ENSG00000075240.12	grey	NA
	ENSG00000075292.14	blue	SC.M4
	ENSG00000075303.8	grey	NA
	ENSG00000075336.7	brown	SC.M2
	ENSG00000075340.18	grey	NA
	ENSG00000075391.12	grey	NA
	ENSG00000075399.8	black	SC.M8
	ENSG00000075407.13	grey	NA
	ENSG00000075413.13	blue	SC.M4
	ENSG00000075415.8	turquoise	SC.M5
	ENSG00000075420.8	green	SC.M3
	ENSG00000075426.7	green	SC.M3
	ENSG00000075461.5	grey	NA
	ENSG00000075539.9	grey	NA
	ENSG00000075568.12	blue	SC.M4
	ENSG00000075618.13	blue	SC.M4
	ENSG00000075624.9	grey	NA
	ENSG00000075651.11	brown	SC.M2
	ENSG00000075711.16	grey	NA
	ENSG00000075785.8	brown	SC.M2
	ENSG00000075790.6	brown	SC.M2
	ENSG00000075826.12	blue	SC.M4
	ENSG00000075856.7	blue	SC.M4
	ENSG00000075884.8	salmon	SC.M6
	ENSG00000075891.17	pink	SC.M9
	ENSG00000075914.8	turquoise	SC.M5
	ENSG00000075945.8	turquoise	SC.M5
	ENSG00000075975.11	brown	SC.M2
	ENSG00000076003.4	grey	NA
	ENSG00000076043.5	turquoise	SC.M5
	ENSG00000076053.6	grey	NA
	ENSG00000076067.7	green	SC.M3
	ENSG00000076108.7	blue	SC.M4
	ENSG00000076201.10	blue	SC.M4
	ENSG00000076242.10	brown	SC.M2
	ENSG00000076248.6	red	SC.M1
	ENSG00000076258.5	grey	NA
	ENSG00000076321.6	brown	SC.M2
	ENSG00000076344.11	blue	SC.M4
	ENSG00000076351.8	blue	SC.M4
	ENSG00000076356.6	green	SC.M3
	ENSG00000076382.12	yellow	SC.M7
	ENSG00000076513.12	grey	NA
	ENSG00000076554.11	brown	SC.M2
	ENSG00000076555.11	grey	NA
	ENSG00000076604.10	grey	NA
	ENSG00000076641.4	grey	NA
	ENSG00000076650.2	blue	SC.M4
	ENSG00000076662.5	grey	NA
	ENSG00000076685.14	blue	SC.M4
	ENSG00000076706.10	grey	NA
	ENSG00000076716.7	grey	NA
	ENSG00000076770.10	grey	NA
	ENSG00000076826.5	pink	SC.M9
	ENSG00000076864.15	pink	SC.M9
	ENSG00000076924.7	blue	SC.M4
	ENSG00000076928.13	blue	SC.M4
	ENSG00000076944.10	lightcyan	SC.M13
	ENSG00000076984.13	blue	SC.M4
	ENSG00000077044.5	blue	SC.M4
	ENSG00000077063.6	grey	NA
	ENSG00000077080.5	pink	SC.M9
	ENSG00000077092.14	grey	NA
	ENSG00000077097.9	grey	NA
	ENSG00000077147.10	brown	SC.M2
	ENSG00000077150.13	green	SC.M3
	ENSG00000077152.5	grey	NA
	ENSG00000077157.16	grey	NA
	ENSG00000077232.12	grey	NA
	ENSG00000077235.13	black	SC.M8
	ENSG00000077238.9	green	SC.M3
	ENSG00000077254.10	grey	NA
	ENSG00000077264.10	pink	SC.M9
	ENSG00000077279.12	grey	NA
	ENSG00000077312.4	turquoise	SC.M5
	ENSG00000077327.11	cyan	SC.M10
	ENSG00000077348.4	grey	NA
	ENSG00000077380.11	brown	SC.M2
	ENSG00000077420.11	midnightblue	SC.M12
	ENSG00000077454.11	blue	SC.M4
	ENSG00000077458.8	grey	NA
	ENSG00000077463.10	blue	SC.M4
	ENSG00000077514.4	grey	NA
	ENSG00000077522.8	grey	NA
	ENSG00000077549.13	turquoise	SC.M5
	ENSG00000077585.9	brown	SC.M2
	ENSG00000077616.6	grey	NA
	ENSG00000077684.11	grey	NA
	ENSG00000077713.14	grey	NA
	ENSG00000077721.11	brown	SC.M2
	ENSG00000077782.15	grey	NA
	ENSG00000077809.8	blue	SC.M4
	ENSG00000077942.13	grey	NA
	ENSG00000077943.7	grey	NA
	ENSG00000077984.4	grey	NA
	ENSG00000078018.15	pink	SC.M9
	ENSG00000078043.11	grey	NA
	ENSG00000078053.12	grey	NA
	ENSG00000078061.8	brown	SC.M2
	ENSG00000078070.7	grey	NA
	ENSG00000078098.9	grey	NA
	ENSG00000078114.14	red	SC.M1
	ENSG00000078124.7	brown	SC.M2
	ENSG00000078140.9	brown	SC.M2
	ENSG00000078142.7	brown	SC.M2
	ENSG00000078237.4	brown	SC.M2
	ENSG00000078246.11	grey	NA
	ENSG00000078269.9	brown	SC.M2
	ENSG00000078295.11	red	SC.M1
	ENSG00000078304.15	grey	NA
	ENSG00000078328.15	lightgreen	SC.M11
	ENSG00000078369.13	brown	SC.M2
	ENSG00000078401.6	grey	NA
	ENSG00000078403.12	grey	NA
	ENSG00000078487.13	turquoise	SC.M5
	ENSG00000078549.10	red	SC.M1
	ENSG00000078579.8	midnightblue	SC.M12
	ENSG00000078596.6	green	SC.M3
	ENSG00000078618.15	black	SC.M8
	ENSG00000078668.9	yellow	SC.M7
	ENSG00000078674.13	grey	NA
	ENSG00000078687.12	grey	NA
	ENSG00000078699.17	blue	SC.M4
	ENSG00000078725.8	red	SC.M1
	ENSG00000078747.8	brown	SC.M2
	ENSG00000078804.8	grey	NA
	ENSG00000078808.12	blue	SC.M4
	ENSG00000078814.11	yellow	SC.M7
	ENSG00000078900.10	cyan	SC.M10
	ENSG00000078902.11	black	SC.M8
	ENSG00000078967.8	turquoise	SC.M5
	ENSG00000079101.12	grey	NA
	ENSG00000079102.12	grey	NA
	ENSG00000079134.7	blue	SC.M4
	ENSG00000079150.13	salmon	SC.M6
	ENSG00000079156.12	grey	NA
	ENSG00000079215.9	red	SC.M1
	ENSG00000079246.11	brown	SC.M2
	ENSG00000079257.3	grey	NA
	ENSG00000079263.14	grey	NA
	ENSG00000079277.15	grey	NA
	ENSG00000079308.12	grey	NA
	ENSG00000079313.7	blue	SC.M4
	ENSG00000079332.10	brown	SC.M2
	ENSG00000079335.13	red	SC.M1
	ENSG00000079337.11	grey	NA
	ENSG00000079385.17	grey	NA
	ENSG00000079387.9	grey	NA
	ENSG00000079432.3	black	SC.M8
	ENSG00000079435.5	grey	NA
	ENSG00000079459.8	grey	NA
	ENSG00000079462.3	yellow	SC.M7
	ENSG00000079482.11	red	SC.M1
	ENSG00000079616.8	grey	NA
	ENSG00000079689.9	grey	NA
	ENSG00000079691.15	red	SC.M1
	ENSG00000079739.11	grey	NA
	ENSG00000079785.10	brown	SC.M2
	ENSG00000079805.12	brown	SC.M2
	ENSG00000079819.12	grey	NA
	ENSG00000079841.14	grey	NA
	ENSG00000079931.10	grey	NA
	ENSG00000079950.9	brown	SC.M2
	ENSG00000079974.13	yellow	SC.M7
	ENSG00000079999.9	black	SC.M8
	ENSG00000080007.6	grey	NA
	ENSG00000080031.5	brown	SC.M2
	ENSG00000080189.10	black	SC.M8
	ENSG00000080200.5	grey	NA
	ENSG00000080298.11	grey	NA
	ENSG00000080345.13	blue	SC.M4
	ENSG00000080371.4	brown	SC.M2
	ENSG00000080493.9	red	SC.M1
	ENSG00000080503.15	grey	NA
	ENSG00000080546.9	grey	NA
	ENSG00000080561.9	grey	NA
	ENSG00000080573.6	grey	NA
	ENSG00000080603.12	blue	SC.M4
	ENSG00000080608.9	grey	NA
	ENSG00000080709.10	grey	NA
	ENSG00000080802.14	blue	SC.M4
	ENSG00000080815.14	brown	SC.M2
	ENSG00000080819.2	grey	NA
	ENSG00000080822.12	grey	NA
	ENSG00000080823.17	yellow	SC.M7
	ENSG00000080824.14	grey	NA
	ENSG00000080839.7	grey	NA
	ENSG00000080845.13	yellow	SC.M7
	ENSG00000080854.10	grey	NA
	ENSG00000081014.6	grey	NA
	ENSG00000081019.9	grey	NA
	ENSG00000081026.14	grey	NA
	ENSG00000081041.8	green	SC.M3
	ENSG00000081059.15	grey	NA
	ENSG00000081087.10	turquoise	SC.M5
	ENSG00000081154.7	grey	NA
	ENSG00000081177.14	brown	SC.M2
	ENSG00000081181.3	grey	NA
	ENSG00000081189.9	grey	NA
	ENSG00000081237.14	lightcyan	SC.M13
	ENSG00000081307.8	brown	SC.M2
	ENSG00000081320.6	grey	NA
	ENSG00000081377.12	grey	NA
	ENSG00000081386.8	grey	NA
	ENSG00000081479.8	brown	SC.M2
	ENSG00000081665.9	grey	NA
	ENSG00000081692.8	grey	NA
	ENSG00000081721.7	grey	NA
	ENSG00000081760.12	blue	SC.M4
	ENSG00000081791.4	blue	SC.M4
	ENSG00000081803.11	grey	NA
	ENSG00000081818.1	grey	NA
	ENSG00000081842.13	grey	NA
	ENSG00000081853.13	grey	NA
	ENSG00000081870.7	brown	SC.M2
	ENSG00000081913.9	grey	NA
	ENSG00000081923.6	green	SC.M3
	ENSG00000082014.12	yellow	SC.M7
	ENSG00000082068.4	yellow	SC.M7
	ENSG00000082074.11	lightcyan	SC.M13
	ENSG00000082146.8	grey	NA
	ENSG00000082153.13	brown	SC.M2
	ENSG00000082196.16	grey	NA
	ENSG00000082212.7	brown	SC.M2
	ENSG00000082213.13	grey	NA
	ENSG00000082258.8	blue	SC.M4
	ENSG00000082269.12	grey	NA
	ENSG00000082397.11	brown	SC.M2
	ENSG00000082438.11	green	SC.M3
	ENSG00000082458.7	grey	NA
	ENSG00000082482.9	red	SC.M1
	ENSG00000082497.7	grey	NA
	ENSG00000082512.10	grey	NA
	ENSG00000082515.12	turquoise	SC.M5
	ENSG00000082516.8	blue	SC.M4
	ENSG00000082641.11	grey	NA
	ENSG00000082684.10	grey	NA
	ENSG00000082701.10	grey	NA
	ENSG00000082781.7	turquoise	SC.M5
	ENSG00000082805.15	grey	NA
	ENSG00000082898.12	turquoise	SC.M5
	ENSG00000082996.15	brown	SC.M2
	ENSG00000083067.18	red	SC.M1
	ENSG00000083093.5	grey	NA
	ENSG00000083097.10	grey	NA
	ENSG00000083099.6	grey	NA
	ENSG00000083123.10	grey	NA
	ENSG00000083168.5	blue	SC.M4
	ENSG00000083223.13	grey	NA
	ENSG00000083290.15	brown	SC.M2
	ENSG00000083312.13	brown	SC.M2
	ENSG00000083444.12	grey	NA
	ENSG00000083454.17	pink	SC.M9
	ENSG00000083457.7	turquoise	SC.M5
	ENSG00000083520.10	brown	SC.M2
	ENSG00000083535.11	grey	NA
	ENSG00000083544.9	grey	NA
	ENSG00000083635.7	grey	NA
	ENSG00000083642.14	blue	SC.M4
	ENSG00000083720.8	grey	NA
	ENSG00000083750.8	grey	NA
	ENSG00000083799.13	grey	NA
	ENSG00000083807.5	turquoise	SC.M5
	ENSG00000083812.7	blue	SC.M4
	ENSG00000083814.8	grey	NA
	ENSG00000083817.8	grey	NA
	ENSG00000083828.11	grey	NA
	ENSG00000083838.11	blue	SC.M4
	ENSG00000083844.6	grey	NA
	ENSG00000083845.4	salmon	SC.M6
	ENSG00000083857.9	grey	NA
	ENSG00000083896.8	grey	NA
	ENSG00000083937.4	brown	SC.M2
	ENSG00000084070.7	grey	NA
	ENSG00000084072.12	brown	SC.M2
	ENSG00000084073.4	brown	SC.M2
	ENSG00000084090.9	grey	NA
	ENSG00000084092.6	grey	NA
	ENSG00000084093.11	grey	NA
	ENSG00000084112.10	green	SC.M3
	ENSG00000084207.11	turquoise	SC.M5
	ENSG00000084234.12	grey	NA
	ENSG00000084444.9	yellow	SC.M7
	ENSG00000084453.12	grey	NA
	ENSG00000084463.3	brown	SC.M2
	ENSG00000084623.7	turquoise	SC.M5
	ENSG00000084628.5	grey	NA
	ENSG00000084636.13	grey	NA
	ENSG00000084652.11	blue	SC.M4
	ENSG00000084676.11	grey	NA
	ENSG00000084693.11	grey	NA
	ENSG00000084710.9	grey	NA
	ENSG00000084731.9	yellow	SC.M7
	ENSG00000084733.6	grey	NA
	ENSG00000084754.6	brown	SC.M2
	ENSG00000084764.6	yellow	SC.M7
	ENSG00000084774.9	blue	SC.M4
	ENSG00000085063.10	grey	NA
	ENSG00000085117.7	grey	NA
	ENSG00000085185.11	blue	SC.M4
	ENSG00000085224.16	grey	NA
	ENSG00000085231.9	turquoise	SC.M5
	ENSG00000085265.6	grey	NA
	ENSG00000085274.11	grey	NA
	ENSG00000085276.13	green	SC.M3
	ENSG00000085365.13	grey	NA
	ENSG00000085377.9	grey	NA
	ENSG00000085382.7	blue	SC.M4
	ENSG00000085415.11	turquoise	SC.M5
	ENSG00000085433.11	brown	SC.M2
	ENSG00000085449.10	brown	SC.M2
	ENSG00000085465.11	grey	NA
	ENSG00000085491.11	grey	NA
	ENSG00000085511.15	blue	SC.M4
	ENSG00000085514.11	grey	NA
	ENSG00000085563.10	green	SC.M3
	ENSG00000085644.9	blue	SC.M4
	ENSG00000085662.9	turquoise	SC.M5
	ENSG00000085719.7	grey	NA
	ENSG00000085721.8	grey	NA
	ENSG00000085733.11	grey	NA
	ENSG00000085760.10	grey	NA
	ENSG00000085788.9	grey	NA
	ENSG00000085831.11	pink	SC.M9
	ENSG00000085832.12	brown	SC.M2
	ENSG00000085871.4	grey	NA
	ENSG00000085872.10	black	SC.M8
	ENSG00000085978.17	blue	SC.M4
	ENSG00000085982.9	blue	SC.M4
	ENSG00000085998.9	brown	SC.M2
	ENSG00000085999.7	grey	NA
	ENSG00000086015.16	blue	SC.M4
	ENSG00000086061.11	turquoise	SC.M5
	ENSG00000086062.8	green	SC.M3
	ENSG00000086065.9	brown	SC.M2
	ENSG00000086102.14	blue	SC.M4
	ENSG00000086159.8	grey	NA
	ENSG00000086189.5	grey	NA
	ENSG00000086200.12	turquoise	SC.M5
	ENSG00000086205.12	brown	SC.M2
	ENSG00000086232.8	brown	SC.M2
	ENSG00000086288.7	grey	NA
	ENSG00000086289.7	yellow	SC.M7
	ENSG00000086300.11	turquoise	SC.M5
	ENSG00000086475.10	grey	NA
	ENSG00000086504.11	turquoise	SC.M5
	ENSG00000086506.2	grey	NA
	ENSG00000086544.2	green	SC.M3
	ENSG00000086570.8	grey	NA
	ENSG00000086589.7	brown	SC.M2
	ENSG00000086598.6	brown	SC.M2
	ENSG00000086619.9	brown	SC.M2
	ENSG00000086666.14	brown	SC.M2
	ENSG00000086712.8	grey	NA
	ENSG00000086717.14	grey	NA
	ENSG00000086730.12	midnightblue	SC.M12
	ENSG00000086758.11	blue	SC.M4
	ENSG00000086827.4	brown	SC.M2
	ENSG00000086848.10	turquoise	SC.M5
	ENSG00000086991.8	grey	NA
	ENSG00000087008.11	blue	SC.M4
	ENSG00000087053.14	brown	SC.M2
	ENSG00000087074.7	grey	NA
	ENSG00000087076.4	red	SC.M1
	ENSG00000087077.7	grey	NA
	ENSG00000087085.9	pink	SC.M9
	ENSG00000087086.9	salmon	SC.M6
	ENSG00000087087.14	black	SC.M8
	ENSG00000087088.15	turquoise	SC.M5
	ENSG00000087095.8	grey	NA
	ENSG00000087111.16	blue	SC.M4
	ENSG00000087116.9	grey	NA
	ENSG00000087152.11	yellow	SC.M7
	ENSG00000087157.14	blue	SC.M4
	ENSG00000087191.8	turquoise	SC.M5
	ENSG00000087206.12	grey	NA
	ENSG00000087245.8	grey	NA
	ENSG00000087250.4	grey	NA
	ENSG00000087253.7	grey	NA
	ENSG00000087258.9	black	SC.M8
	ENSG00000087263.12	grey	NA
	ENSG00000087266.11	grey	NA
	ENSG00000087269.11	grey	NA
	ENSG00000087274.12	black	SC.M8
	ENSG00000087299.7	brown	SC.M2
	ENSG00000087301.4	grey	NA
	ENSG00000087302.4	brown	SC.M2
	ENSG00000087303.12	grey	NA
	ENSG00000087338.4	grey	NA
	ENSG00000087365.10	turquoise	SC.M5
	ENSG00000087448.5	brown	SC.M2
	ENSG00000087460.19	yellow	SC.M7
	ENSG00000087470.13	grey	NA
	ENSG00000087494.11	grey	NA
	ENSG00000087495.12	grey	NA
	ENSG00000087502.13	brown	SC.M2
	ENSG00000087586.13	grey	NA
	ENSG00000087842.6	brown	SC.M2
	ENSG00000087884.10	grey	NA
	ENSG00000087903.8	red	SC.M1
	ENSG00000087995.11	brown	SC.M2
	ENSG00000088035.11	grey	NA
	ENSG00000088038.13	black	SC.M8
	ENSG00000088179.4	grey	NA
	ENSG00000088205.8	brown	SC.M2
	ENSG00000088247.11	blue	SC.M4
	ENSG00000088256.4	blue	SC.M4
	ENSG00000088280.14	red	SC.M1
	ENSG00000088298.8	blue	SC.M4
	ENSG00000088356.4	turquoise	SC.M5
	ENSG00000088367.16	black	SC.M8
	ENSG00000088387.13	grey	NA
	ENSG00000088448.10	blue	SC.M4
	ENSG00000088451.6	brown	SC.M2
	ENSG00000088538.12	blue	SC.M4
	ENSG00000088543.10	yellow	SC.M7
	ENSG00000088682.9	black	SC.M8
	ENSG00000088727.8	grey	NA
	ENSG00000088756.8	grey	NA
	ENSG00000088766.7	turquoise	SC.M5
	ENSG00000088808.12	yellow	SC.M7
	ENSG00000088812.13	brown	SC.M2
	ENSG00000088826.13	red	SC.M1
	ENSG00000088827.8	grey	NA
	ENSG00000088832.10	grey	NA
	ENSG00000088833.13	turquoise	SC.M5
	ENSG00000088836.8	grey	NA
	ENSG00000088854.11	grey	NA
	ENSG00000088876.7	grey	NA
	ENSG00000088881.16	black	SC.M8
	ENSG00000088888.13	grey	NA
	ENSG00000088899.10	grey	NA
	ENSG00000088930.6	grey	NA
	ENSG00000088986.6	turquoise	SC.M5
	ENSG00000088992.13	grey	NA
	ENSG00000089006.12	brown	SC.M2
	ENSG00000089009.11	salmon	SC.M6
	ENSG00000089022.9	grey	NA
	ENSG00000089041.12	blue	SC.M4
	ENSG00000089048.10	grey	NA
	ENSG00000089050.10	brown	SC.M2
	ENSG00000089053.8	grey	NA
	ENSG00000089057.10	brown	SC.M2
	ENSG00000089060.7	grey	NA
	ENSG00000089063.10	brown	SC.M2
	ENSG00000089091.12	yellow	SC.M7
	ENSG00000089094.12	grey	NA
	ENSG00000089101.13	cyan	SC.M10
	ENSG00000089116.3	pink	SC.M9
	ENSG00000089123.11	grey	NA
	ENSG00000089127.8	grey	NA
	ENSG00000089154.6	blue	SC.M4
	ENSG00000089157.11	salmon	SC.M6
	ENSG00000089159.11	green	SC.M3
	ENSG00000089163.4	grey	NA
	ENSG00000089169.10	pink	SC.M9
	ENSG00000089177.13	grey	NA
	ENSG00000089195.10	grey	NA
	ENSG00000089199.5	pink	SC.M9
	ENSG00000089220.4	brown	SC.M2
	ENSG00000089234.11	brown	SC.M2
	ENSG00000089248.6	turquoise	SC.M5
	ENSG00000089250.14	grey	NA
	ENSG00000089280.14	blue	SC.M4
	ENSG00000089289.11	brown	SC.M2
	ENSG00000089327.10	midnightblue	SC.M12
	ENSG00000089335.16	brown	SC.M2
	ENSG00000089351.10	grey	NA
	ENSG00000089356.12	grey	NA
	ENSG00000089472.12	red	SC.M1
	ENSG00000089486.12	black	SC.M8
	ENSG00000089505.13	grey	NA
	ENSG00000089597.12	blue	SC.M4
	ENSG00000089639.6	midnightblue	SC.M12
	ENSG00000089682.12	grey	NA
	ENSG00000089693.6	turquoise	SC.M5
	ENSG00000089737.11	turquoise	SC.M5
	ENSG00000089775.7	turquoise	SC.M5
	ENSG00000089818.12	yellow	SC.M7
	ENSG00000089820.11	grey	NA
	ENSG00000089847.8	yellow	SC.M7
	ENSG00000089876.7	turquoise	SC.M5
	ENSG00000089902.8	blue	SC.M4
	ENSG00000089916.13	blue	SC.M4
	ENSG00000090006.13	grey	NA
	ENSG00000090013.5	turquoise	SC.M5
	ENSG00000090020.6	yellow	SC.M7
	ENSG00000090054.9	brown	SC.M2
	ENSG00000090060.13	brown	SC.M2
	ENSG00000090061.13	brown	SC.M2
	ENSG00000090097.16	grey	NA
	ENSG00000090104.7	grey	NA
	ENSG00000090238.7	yellow	SC.M7
	ENSG00000090263.11	brown	SC.M2
	ENSG00000090266.8	turquoise	SC.M5
	ENSG00000090273.9	turquoise	SC.M5
	ENSG00000090316.11	black	SC.M8
	ENSG00000090339.4	green	SC.M3
	ENSG00000090372.10	blue	SC.M4
	ENSG00000090376.4	green	SC.M3
	ENSG00000090382.2	grey	NA
	ENSG00000090432.5	brown	SC.M2
	ENSG00000090447.7	grey	NA
	ENSG00000090470.10	grey	NA
	ENSG00000090487.6	brown	SC.M2
	ENSG00000090520.6	turquoise	SC.M5
	ENSG00000090530.5	grey	NA
	ENSG00000090534.13	red	SC.M1
	ENSG00000090539.11	grey	NA
	ENSG00000090554.8	grey	NA
	ENSG00000090565.11	black	SC.M8
	ENSG00000090581.5	turquoise	SC.M5
	ENSG00000090612.16	grey	NA
	ENSG00000090615.8	blue	SC.M4
	ENSG00000090621.9	grey	NA
	ENSG00000090661.7	blue	SC.M4
	ENSG00000090674.11	blue	SC.M4
	ENSG00000090686.11	brown	SC.M2
	ENSG00000090776.5	grey	NA
	ENSG00000090857.9	blue	SC.M4
	ENSG00000090861.11	turquoise	SC.M5
	ENSG00000090863.7	grey	NA
	ENSG00000090905.13	blue	SC.M4
	ENSG00000090920.9	grey	NA
	ENSG00000090924.10	green	SC.M3
	ENSG00000090932.6	grey	NA
	ENSG00000090971.4	grey	NA
	ENSG00000090975.8	grey	NA
	ENSG00000090989.13	grey	NA
	ENSG00000091009.6	grey	NA
	ENSG00000091039.12	brown	SC.M2
	ENSG00000091073.15	grey	NA
	ENSG00000091106.14	grey	NA
	ENSG00000091127.9	grey	NA
	ENSG00000091129.15	grey	NA
	ENSG00000091136.9	grey	NA
	ENSG00000091140.8	grey	NA
	ENSG00000091157.9	brown	SC.M2
	ENSG00000091164.8	turquoise	SC.M5
	ENSG00000091262.10	grey	NA
	ENSG00000091317.7	grey	NA
	ENSG00000091409.10	green	SC.M3
	ENSG00000091428.13	pink	SC.M9
	ENSG00000091436.12	grey	NA
	ENSG00000091483.6	turquoise	SC.M5
	ENSG00000091490.6	grey	NA
	ENSG00000091513.10	grey	NA
	ENSG00000091527.11	grey	NA
	ENSG00000091536.12	pink	SC.M9
	ENSG00000091542.8	black	SC.M8
	ENSG00000091592.11	red	SC.M1
	ENSG00000091622.11	pink	SC.M9
	ENSG00000091640.3	turquoise	SC.M5
	ENSG00000091651.4	yellow	SC.M7
	ENSG00000091656.11	grey	NA
	ENSG00000091664.7	pink	SC.M9
	ENSG00000091704.5	grey	NA
	ENSG00000091732.11	black	SC.M8
	ENSG00000091844.3	grey	NA
	ENSG00000091879.9	green	SC.M3
	ENSG00000091947.5	turquoise	SC.M5
	ENSG00000091972.14	grey	NA
	ENSG00000091986.11	grey	NA
	ENSG00000092010.10	salmon	SC.M6
	ENSG00000092020.6	brown	SC.M2
	ENSG00000092036.12	grey	NA
	ENSG00000092051.12	lightgreen	SC.M11
	ENSG00000092054.12	grey	NA
	ENSG00000092068.14	grey	NA
	ENSG00000092094.6	grey	NA
	ENSG00000092096.10	yellow	SC.M7
	ENSG00000092098.12	grey	NA
	ENSG00000092108.16	turquoise	SC.M5
	ENSG00000092140.10	brown	SC.M2
	ENSG00000092148.8	brown	SC.M2
	ENSG00000092199.13	brown	SC.M2
	ENSG00000092201.5	turquoise	SC.M5
	ENSG00000092203.9	brown	SC.M2
	ENSG00000092208.12	brown	SC.M2
	ENSG00000092295.7	yellow	SC.M7
	ENSG00000092330.11	brown	SC.M2
	ENSG00000092421.12	brown	SC.M2
	ENSG00000092439.9	grey	NA
	ENSG00000092445.7	brown	SC.M2
	ENSG00000092470.7	grey	NA
	ENSG00000092529.18	brown	SC.M2
	ENSG00000092531.5	grey	NA
	ENSG00000092621.7	grey	NA
	ENSG00000092758.11	grey	NA
	ENSG00000092820.13	red	SC.M1
	ENSG00000092841.14	brown	SC.M2
	ENSG00000092847.6	grey	NA
	ENSG00000092850.7	cyan	SC.M10
	ENSG00000092871.12	brown	SC.M2
	ENSG00000092929.7	grey	NA
	ENSG00000092931.7	blue	SC.M4
	ENSG00000092964.12	brown	SC.M2
	ENSG00000092969.7	red	SC.M1
	ENSG00000092978.6	grey	NA
	ENSG00000093000.14	grey	NA
	ENSG00000093010.7	turquoise	SC.M5
	ENSG00000093072.11	grey	NA
	ENSG00000093144.14	brown	SC.M2
	ENSG00000093167.13	grey	NA
	ENSG00000093183.9	brown	SC.M2
	ENSG00000093217.5	grey	NA
	ENSG00000094631.14	blue	SC.M4
	ENSG00000094841.9	turquoise	SC.M5
	ENSG00000094880.6	brown	SC.M2
	ENSG00000094914.8	blue	SC.M4
	ENSG00000094916.9	grey	NA
	ENSG00000094963.9	grey	NA
	ENSG00000094975.9	brown	SC.M2
	ENSG00000095002.8	grey	NA
	ENSG00000095015.5	grey	NA
	ENSG00000095059.11	blue	SC.M4
	ENSG00000095066.7	grey	NA
	ENSG00000095139.9	brown	SC.M2
	ENSG00000095203.10	lightgreen	SC.M11
	ENSG00000095209.7	brown	SC.M2
	ENSG00000095261.9	grey	NA
	ENSG00000095303.10	midnightblue	SC.M12
	ENSG00000095319.10	grey	NA
	ENSG00000095321.12	black	SC.M8
	ENSG00000095370.15	yellow	SC.M7
	ENSG00000095380.10	grey	NA
	ENSG00000095383.15	grey	NA
	ENSG00000095397.9	blue	SC.M4
	ENSG00000095485.12	blue	SC.M4
	ENSG00000095539.11	yellow	SC.M7
	ENSG00000095564.9	grey	NA
	ENSG00000095574.7	brown	SC.M2
	ENSG00000095585.12	midnightblue	SC.M12
	ENSG00000095587.8	grey	NA
	ENSG00000095637.16	grey	NA
	ENSG00000095713.9	yellow	SC.M7
	ENSG00000095739.7	brown	SC.M2
	ENSG00000095752.2	pink	SC.M9
	ENSG00000095787.17	brown	SC.M2
	ENSG00000095794.15	grey	NA
	ENSG00000095906.12	turquoise	SC.M5
	ENSG00000095932.5	grey	NA
	ENSG00000095951.12	green	SC.M3
	ENSG00000095970.12	midnightblue	SC.M12
	ENSG00000096060.10	grey	NA
	ENSG00000096063.10	grey	NA
	ENSG00000096070.15	blue	SC.M4
	ENSG00000096080.7	turquoise	SC.M5
	ENSG00000096088.12	grey	NA
	ENSG00000096092.5	brown	SC.M2
	ENSG00000096093.10	cyan	SC.M10
	ENSG00000096384.15	grey	NA
	ENSG00000096401.7	brown	SC.M2
	ENSG00000096433.6	grey	NA
	ENSG00000096654.11	grey	NA
	ENSG00000096696.9	grey	NA
	ENSG00000096717.7	brown	SC.M2
	ENSG00000096746.13	grey	NA
	ENSG00000096872.11	grey	NA
	ENSG00000096968.8	grey	NA
	ENSG00000096996.11	midnightblue	SC.M12
	ENSG00000097007.13	grey	NA
	ENSG00000097021.15	black	SC.M8
	ENSG00000097033.10	brown	SC.M2
	ENSG00000097046.8	grey	NA
	ENSG00000099139.9	red	SC.M1
	ENSG00000099194.5	brown	SC.M2
	ENSG00000099203.2	brown	SC.M2
	ENSG00000099204.14	red	SC.M1
	ENSG00000099219.9	grey	NA
	ENSG00000099246.12	brown	SC.M2
	ENSG00000099250.13	grey	NA
	ENSG00000099256.14	grey	NA
	ENSG00000099260.6	green	SC.M3
	ENSG00000099282.5	brown	SC.M2
	ENSG00000099284.9	grey	NA
	ENSG00000099290.11	grey	NA
	ENSG00000099308.6	grey	NA
	ENSG00000099326.4	black	SC.M8
	ENSG00000099330.4	turquoise	SC.M5
	ENSG00000099331.9	blue	SC.M4
	ENSG00000099337.3	lightcyan	SC.M13
	ENSG00000099338.18	grey	NA
	ENSG00000099341.7	brown	SC.M2
	ENSG00000099364.12	yellow	SC.M7
	ENSG00000099365.5	pink	SC.M9
	ENSG00000099377.9	blue	SC.M4
	ENSG00000099381.12	black	SC.M8
	ENSG00000099385.7	turquoise	SC.M5
	ENSG00000099617.2	lightgreen	SC.M11
	ENSG00000099622.9	grey	NA
	ENSG00000099624.3	yellow	SC.M7
	ENSG00000099625.8	pink	SC.M9
	ENSG00000099769.5	grey	NA
	ENSG00000099783.7	grey	NA
	ENSG00000099785.6	turquoise	SC.M5
	ENSG00000099795.2	turquoise	SC.M5
	ENSG00000099797.7	blue	SC.M4
	ENSG00000099800.3	black	SC.M8
	ENSG00000099804.4	turquoise	SC.M5
	ENSG00000099810.14	grey	NA
	ENSG00000099814.11	yellow	SC.M7
	ENSG00000099817.7	black	SC.M8
	ENSG00000099821.9	black	SC.M8
	ENSG00000099822.2	blue	SC.M4
	ENSG00000099840.9	grey	NA
	ENSG00000099849.10	grey	NA
	ENSG00000099860.4	green	SC.M3
	ENSG00000099864.13	black	SC.M8
	ENSG00000099866.10	yellow	SC.M7
	ENSG00000099875.10	grey	NA
	ENSG00000099889.9	grey	NA
	ENSG00000099899.10	blue	SC.M4
	ENSG00000099901.12	turquoise	SC.M5
	ENSG00000099904.11	blue	SC.M4
	ENSG00000099910.12	yellow	SC.M7
	ENSG00000099917.13	blue	SC.M4
	ENSG00000099940.7	brown	SC.M2
	ENSG00000099942.8	brown	SC.M2
	ENSG00000099949.14	blue	SC.M4
	ENSG00000099953.5	grey	NA
	ENSG00000099954.14	grey	NA
	ENSG00000099956.13	turquoise	SC.M5
	ENSG00000099957.12	grey	NA
	ENSG00000099958.10	cyan	SC.M10
	ENSG00000099960.8	pink	SC.M9
	ENSG00000099968.13	grey	NA
	ENSG00000099974.7	blue	SC.M4
	ENSG00000099977.9	turquoise	SC.M5
	ENSG00000099984.6	grey	NA
	ENSG00000099985.3	grey	NA
	ENSG00000099991.12	black	SC.M8
	ENSG00000099992.11	grey	NA
	ENSG00000099994.10	grey	NA
	ENSG00000099995.14	grey	NA
	ENSG00000099998.13	green	SC.M3
	ENSG00000099999.10	black	SC.M8
	ENSG00000100003.13	grey	NA
	ENSG00000100014.15	blue	SC.M4
	ENSG00000100023.13	blue	SC.M4
	ENSG00000100027.10	grey	NA
	ENSG00000100028.7	turquoise	SC.M5
	ENSG00000100029.13	blue	SC.M4
	ENSG00000100030.10	brown	SC.M2
	ENSG00000100031.14	blue	SC.M4
	ENSG00000100033.12	red	SC.M1
	ENSG00000100034.9	blue	SC.M4
	ENSG00000100036.11	yellow	SC.M7
	ENSG00000100038.15	blue	SC.M4
	ENSG00000100055.16	lightcyan	SC.M13
	ENSG00000100056.7	blue	SC.M4
	ENSG00000100060.13	grey	NA
	ENSG00000100065.10	green	SC.M3
	ENSG00000100068.7	grey	NA
	ENSG00000100075.5	turquoise	SC.M5
	ENSG00000100077.10	yellow	SC.M7
	ENSG00000100079.5	grey	NA
	ENSG00000100083.14	blue	SC.M4
	ENSG00000100084.10	blue	SC.M4
	ENSG00000100092.16	grey	NA
	ENSG00000100095.14	pink	SC.M9
	ENSG00000100097.7	grey	NA
	ENSG00000100099.16	blue	SC.M4
	ENSG00000100100.8	grey	NA
	ENSG00000100101.13	turquoise	SC.M5
	ENSG00000100104.8	grey	NA
	ENSG00000100105.13	blue	SC.M4
	ENSG00000100106.15	grey	NA
	ENSG00000100109.12	turquoise	SC.M5
	ENSG00000100116.12	turquoise	SC.M5
	ENSG00000100122.5	grey	NA
	ENSG00000100124.8	grey	NA
	ENSG00000100129.13	salmon	SC.M6
	ENSG00000100138.9	turquoise	SC.M5
	ENSG00000100139.9	brown	SC.M2
	ENSG00000100142.10	turquoise	SC.M5
	ENSG00000100146.12	brown	SC.M2
	ENSG00000100147.9	grey	NA
	ENSG00000100150.12	grey	NA
	ENSG00000100151.11	grey	NA
	ENSG00000100154.10	grey	NA
	ENSG00000100156.6	grey	NA
	ENSG00000100167.15	grey	NA
	ENSG00000100196.6	grey	NA
	ENSG00000100197.16	yellow	SC.M7
	ENSG00000100201.14	blue	SC.M4
	ENSG00000100206.5	grey	NA
	ENSG00000100207.14	blue	SC.M4
	ENSG00000100209.5	turquoise	SC.M5
	ENSG00000100211.6	turquoise	SC.M5
	ENSG00000100216.4	turquoise	SC.M5
	ENSG00000100218.7	grey	NA
	ENSG00000100219.12	grey	NA
	ENSG00000100220.7	brown	SC.M2
	ENSG00000100221.6	grey	NA
	ENSG00000100225.13	brown	SC.M2
	ENSG00000100226.11	grey	NA
	ENSG00000100227.13	turquoise	SC.M5
	ENSG00000100228.8	yellow	SC.M7
	ENSG00000100234.11	grey	NA
	ENSG00000100239.11	black	SC.M8
	ENSG00000100241.16	blue	SC.M4
	ENSG00000100242.11	blue	SC.M4
	ENSG00000100243.16	grey	NA
	ENSG00000100246.8	yellow	SC.M7
	ENSG00000100258.13	black	SC.M8
	ENSG00000100263.9	blue	SC.M4
	ENSG00000100266.13	turquoise	SC.M5
	ENSG00000100271.12	grey	NA
	ENSG00000100276.9	grey	NA
	ENSG00000100280.12	black	SC.M8
	ENSG00000100281.9	blue	SC.M4
	ENSG00000100284.16	black	SC.M8
	ENSG00000100285.9	grey	NA
	ENSG00000100288.15	black	SC.M8
	ENSG00000100292.12	salmon	SC.M6
	ENSG00000100294.8	yellow	SC.M7
	ENSG00000100296.9	grey	NA
	ENSG00000100297.11	grey	NA
	ENSG00000100299.13	blue	SC.M4
	ENSG00000100300.13	salmon	SC.M6
	ENSG00000100302.6	yellow	SC.M7
	ENSG00000100304.12	yellow	SC.M7
	ENSG00000100307.8	yellow	SC.M7
	ENSG00000100311.12	grey	NA
	ENSG00000100314.3	grey	NA
	ENSG00000100316.11	salmon	SC.M6
	ENSG00000100319.11	turquoise	SC.M5
	ENSG00000100320.18	grey	NA
	ENSG00000100321.10	yellow	SC.M7
	ENSG00000100324.9	blue	SC.M4
	ENSG00000100325.10	grey	NA
	ENSG00000100330.11	blue	SC.M4
	ENSG00000100335.8	blue	SC.M4
	ENSG00000100336.13	green	SC.M3
	ENSG00000100342.16	green	SC.M3
	ENSG00000100345.16	green	SC.M3
	ENSG00000100346.13	lightgreen	SC.M11
	ENSG00000100347.10	brown	SC.M2
	ENSG00000100348.5	turquoise	SC.M5
	ENSG00000100350.10	grey	NA
	ENSG00000100351.12	grey	NA
	ENSG00000100353.13	salmon	SC.M6
	ENSG00000100354.16	blue	SC.M4
	ENSG00000100359.16	black	SC.M8
	ENSG00000100360.10	turquoise	SC.M5
	ENSG00000100362.8	grey	NA
	ENSG00000100364.14	grey	NA
	ENSG00000100365.10	lightcyan	SC.M13
	ENSG00000100368.9	lightcyan	SC.M13
	ENSG00000100372.10	brown	SC.M2
	ENSG00000100376.7	grey	NA
	ENSG00000100379.13	black	SC.M8
	ENSG00000100380.8	brown	SC.M2
	ENSG00000100387.8	turquoise	SC.M5
	ENSG00000100393.9	blue	SC.M4
	ENSG00000100395.10	blue	SC.M4
	ENSG00000100399.11	brown	SC.M2
	ENSG00000100401.15	blue	SC.M4
	ENSG00000100403.10	blue	SC.M4
[truncated: 12,579 more rows]

## Sheet: Supplementary Data 2
Brohawn sequencing Q/Cs
	Sample	UNPAIRED_READS_EXAMINED	READ_PAIRS_EXAMINED	SECONDARY_OR_SUPPLEMENTARY_RDS	UNMAPPED_READS	UNPAIRED_READ_DUPLICATES	READ_PAIR_DUPLICATES	READ_PAIR_OPTICAL_DUPLICATES	PERCENT_DUPLICATION	ESTIMATED_LIBRARY_SIZE	PF_BASES	PF_ALIGNED_BASES	RIBOSOMAL_BASES	CODING_BASES	UTR_BASES	INTRONIC_BASES	INTERGENIC_BASES	IGNORED_READS	CORRECT_STRAND_READS	INCORRECT_STRAND_READS	PCT_RIBOSOMAL_BASES	PCT_CODING_BASES	PCT_UTR_BASES	PCT_INTRONIC_BASES	PCT_INTERGENIC_BASES	PCT_MRNA_BASES	PCT_USABLE_BASES	PCT_CORRECT_STRAND_READS	MEDIAN_CV_COVERAGE	MEDIAN_5PRIME_BIAS	MEDIAN_3PRIME_BIAS	MEDIAN_5PRIME_TO_3PRIME_BIAS	TOTAL_READS	PF_READS	PCT_PF_READS	PF_NOISE_READS	PF_READS_ALIGNED	PCT_PF_READS_ALIGNED	PF_ALIGNED_BASES	PF_HQ_ALIGNED_READS	PF_HQ_ALIGNED_BASES	PF_HQ_ALIGNED_Q20_BASES	PF_HQ_MEDIAN_MISMATCHES	PF_MISMATCH_RATE	PF_HQ_ERROR_RATE	PF_INDEL_RATE	MEAN_READ_LENGTH	READS_ALIGNED_IN_PAIRS	PCT_READS_ALIGNED_IN_PAIRS
	SRR2558710	0	45357355	0	52787774	0	18687152	0	0.411998	38569219	21525372600	12736877208	15000	2209663647	2904807782	3832708529	3789685002	0	25367809	294037	1e-06	0.173486	0.228063	0.300914	0.297536	0.401548	0.237602	0.988542	0.402413	0.462131	0.791884	0.615288	143502484	143502484	1	0	90714710	0.632147	12736877208	85080474	11971973162	11092631919	0	0.008636	0.008425	0.000321	150	90714710	1
	SRR2558711	0	37205908	0	43055310	0	21805949	0	0.586088	17480614	17620068900	10232755966	9600	1557110506	2006261347	2305952979	4363423229	0	16793041	206084	1e-06	0.152169	0.196063	0.22535	0.426417	0.348232	0.202234	0.987877	0.567635	0.445671	0.705181	0.658823	117467126	117467126	1	0	74411816	0.633469	10232755966	66068420	9133479657	8653771010	0	0.00671	0.006477	0.000381	150	74411816	1
	SRR2558712	0	49726037	0	57341054	0	20613544	0	0.414542	41901469	23518969200	13902080836	18000	2916017918	3676677694	3317657518	3991712380	0	32630723	354630	1e-06	0.209754	0.26447	0.238645	0.287131	0.474224	0.280314	0.989249	0.397062	0.476978	0.830924	0.590436	156793128	156793128	1	0	99452074	0.634288	13902080836	93935516	13156980075	12182425327	0	0.008412	0.008305	0.000301	150	99452074	1
	SRR2558713	0	39127379	0	51278132	0	18708323	0	0.478139	26436937	19429933500	10771906014	16800	2538673878	2857395525	2237443257	3138379692	0	26325159	290284	2e-06	0.235675	0.265264	0.207711	0.291349	0.500939	0.277719	0.989093	0.540819	0.513882	0.705661	0.715505	129532890	129532890	1	0	78254758	0.60413	10771906014	72236082	9965451357	9148751340	0	0.007482	0.00728	0.000325	150	78254758	1
	SRR2558714	0	49772824	0	72772644	0	20035003	0	0.402529	43790118	25847743800	13711968671	21600	3014902537	3522357366	3512967142	3661724100	0	33662574	368646	2e-06	0.219874	0.256882	0.256197	0.267046	0.476756	0.252914	0.989167	0.405442	0.492774	0.809889	0.61805	172318292	172318292	1	0	99545648	0.577685	13711968671	93846618	12953349494	12005949430	0	0.00865	0.008504	0.000278	150	99545648	1
	SRR2558715	0	38899455	0	45920012	0	18186997	0	0.467539	27249832	18557838300	10722357929	15000	2091381136	2691225971	2771677383	3168061422	0	22621544	303793	1e-06	0.195049	0.250992	0.258495	0.295463	0.446041	0.257714	0.986749	0.551824	0.485732	0.716518	0.677989	123718922	123718922	1	0	77798910	0.628836	10722357929	71447968	9867115985	9288774822	0	0.006494	0.006342	0.000334	150	77798910	1
	SRR2558716	0	19250786	0	26985276	0	7223620	0	0.375238	18724901	9823027200	5260592372	8100	1429722448	1342623848	1272131237	1216108311	0	15042854	95758	2e-06	0.27178	0.255223	0.241823	0.231173	0.527003	0.282229	0.993675	0.534901	0.447015	0.712794	0.628581	65486848	65486848	1	0	38501572	0.587928	5260592372	36210688	4956219415	4695074740	0	0.006483	0.006357	0.00028	150	38501572	1
	SRR2558717	0	50859350	0	68684982	0	21440741	0	0.421569	41798949	25560552300	14024168621	22200	3102772966	3751899632	3490816153	3678661717	0	34093471	266002	2e-06	0.221245	0.267531	0.248914	0.262309	0.488776	0.268174	0.992258	0.422471	0.467427	0.813838	0.605466	170403682	170403682	1	0	101718700	0.596928	14024168621	94974600	13125067233	12185851839	0	0.008932	0.008847	0.000271	150	101718700	1
	SRR2558718	0	6701298	0	8502812	0	2327232	0	0.347281	7253736	3285811200	1845433292	3600	365439904	490583694	483745036	505661703	0	4096728	36386	2e-06	0.198024	0.265837	0.262131	0.274007	0.46386	0.260521	0.991196	0.454338	0.441425	0.803352	0.569447	21905408	21905408	1	0	13402596	0.61184	1845433292	12486712	1723228017	1603450821	0	0.007837	0.00773	0.0003	150	13402596	1
	SRR2558719	0	44643388	0	61416948	0	21891660	0	0.490367	28939322	22605558600	12299864801	18300	2088759565	2712462542	3222426998	4276200866	0	24159460	242040	1e-06	0.16982	0.220528	0.261989	0.347662	0.390348	0.212391	0.990081	0.427191	0.460522	0.781481	0.669851	150703724	150703724	1	0	89286776	0.592466	12299864801	82943804	11457293542	10636057781	0	0.008291	0.008098	0.000327	150	89286776	1
	SRR2558720	0	33633115	0	44892592	0	19138511	0	0.569038	16739143	16823823300	9160496448	6900	1722586981	2088153306	2143917054	3205833668	0	18324298	100165	1e-06	0.188045	0.227952	0.234039	0.349963	0.415997	0.226509	0.994563	0.566844	0.4882	0.702886	0.736587	112158822	112158822	1	0	67266230	0.599741	9160496448	60758478	8300640666	7875373489	0	0.006298	0.006129	0.000409	150	67266230	1
	SRR2558721	0	37569634	0	51281254	0	21671242	0	0.576829	18213390	18963078300	10302496114	14400	2045977412	1938469917	1709860115	4608176645	0	20424174	278611	1e-06	0.19859	0.188155	0.165966	0.447287	0.386746	0.210116	0.986542	0.547722	0.427261	0.727448	0.649648	126420522	126420522	1	0	75139268	0.59436	10302496114	70669048	9711492485	9218569761	0	0.006341	0.006252	0.00044	150	75139268	1
	SRR2558722	0	37348108	0	45791594	0	22705765	0	0.60795	16286289	18073171500	10243848279	9300	2033337770	2468992178	1633051234	4108459573	0	20629831	232520	1e-06	0.198494	0.241022	0.159418	0.401066	0.439515	0.249117	0.988855	0.58291	0.408164	0.730937	0.621552	120487810	120487810	1	0	74696216	0.619948	10243848279	68582362	9426783631	8956253756	0	0.006035	0.005947	0.000464	150	74696216	1
	SRR2558723	0	41250830	0	45996252	0	23818026	0	0.577395	19959772	19274686800	11380180911	15600	2532332200	2739703011	1964294786	4143838259	0	25559837	270661	1e-06	0.222521	0.240743	0.172607	0.364128	0.463265	0.273521	0.989522	0.547092	0.413034	0.723102	0.656467	128497912	128497912	1	0	82501660	0.642047	11380180911	74844072	10345646244	9838903181	0	0.005894	0.005768	0.000391	150	82501660	1
	SRR2558724	0	38112468	0	46252398	0	21283931	0	0.558451	19656142	18371600100	10393351421	7200	2085676048	2343616544	2136887997	3827164704	0	22099815	150331	1e-06	0.200674	0.225492	0.205601	0.368232	0.426166	0.241095	0.993244	0.601836	0.463599	0.652852	0.734579	122477334	122477334	1	0	76224936	0.62236	10393351421	70273348	9603041662	9105159434	0	0.006959	0.006822	0.000424	150	76224936	1
[truncated: 14 more columns]

## Sheet: Supplementary Data 3
Krach sequencing Q/Cs
	Sample	UNPAIRED_READS_EXAMINED	READ_PAIRS_EXAMINED	SECONDARY_OR_SUPPLEMENTARY_RDS	UNMAPPED_READS	UNPAIRED_READ_DUPLICATES	READ_PAIR_DUPLICATES	READ_PAIR_OPTICAL_DUPLICATES	PERCENT_DUPLICATION	PF_BASES	PF_ALIGNED_BASES	RIBOSOMAL_BASES	CODING_BASES	UTR_BASES	INTRONIC_BASES	INTERGENIC_BASES	IGNORED_READS	CORRECT_STRAND_READS	INCORRECT_STRAND_READS	PCT_RIBOSOMAL_BASES	PCT_CODING_BASES	PCT_UTR_BASES	PCT_INTRONIC_BASES	PCT_INTERGENIC_BASES	PCT_MRNA_BASES	PCT_USABLE_BASES	PCT_CORRECT_STRAND_READS	MEDIAN_CV_COVERAGE	MEDIAN_5PRIME_BIAS	MEDIAN_3PRIME_BIAS	MEDIAN_5PRIME_TO_3PRIME_BIAS	TOTAL_READS	PF_READS	PCT_PF_READS	PF_NOISE_READS	PF_READS_ALIGNED	PCT_PF_READS_ALIGNED	PF_ALIGNED_BASES	PF_HQ_ALIGNED_READS	PF_HQ_ALIGNED_BASES	PF_HQ_ALIGNED_Q20_BASES	PF_HQ_MEDIAN_MISMATCHES	PF_MISMATCH_RATE	PF_HQ_ERROR_RATE	PF_INDEL_RATE	MEAN_READ_LENGTH	READS_ALIGNED_IN_PAIRS	PCT_READS_ALIGNED_IN_PAIRS	BAD_CYCLES
	SRR3038253	19866888	0	0	1251027	15611408	0	0	0.7858	1055895750	967842877	2550	155408924	238461470	155871200	418098820	0	3052044	3269817	3e-06	0.160572	0.246384	0.16105	0.43199	0.406957	0.37302	0.482776	1.31835	0.029815	0.626497	0.052958	21117915	21117915	1	0	19866888	0.94076	967842877	12999213	634256868	624457482	0	0.010233	0.010068	0.000134	50	0	0	0
	SRR3038254	28893796	0	0	1328852	23257973	0	0	0.804947	1511132400	1412229388	1900	320624430	404495400	86881481	600226213	0	5946580	6385332	1e-06	0.227034	0.286423	0.061521	0.42502	0.513458	0.479852	0.482211	1.14184	0.011778	1.06361	0.010966	21117915	21117915	1	0	19866888	0.94076	967842877	12999213	634256868	624457482	0	0.010233	0.010068	0.000134	50	0	0	0
	SRR3038255	21343179	0	0	1015994	17016282	0	0	0.79727	1117958650	1040901924	1200	254578709	299047108	67949780	419325182	0	4592346	4786227	1e-06	0.244575	0.287296	0.06528	0.402848	0.531871	0.495211	0.489664	1.24574	0.010136	1.0275	0.008338	22359173	22359173	1	0	21343179	0.95456	1040901924	16298343	795900961	788506405	0	0.006005	0.005844	0.000147	50	0	0	0
	SRR3038256	33912331	0	0	1477871	27155891	0	0	0.800767	1769510100	1656115059	3650	376685853	441561627	162358169	675505905	0	6741189	7131805	2e-06	0.227451	0.266625	0.098036	0.407886	0.494076	0.462415	0.485922	1.21627	0.01668	0.945551	0.018694	35390202	35390202	1	0	33912331	0.958241	1656115059	25481592	1245914942	1219383950	0	0.005838	0.005607	0.00015	50	0	0	0
	SRR3038257	34273656	0	0	1428728	28430207	0	0	0.829506	1785119200	1675278738	4200	243938648	392350596	146398148	892587223	0	4902906	5479935	3e-06	0.145611	0.2342	0.087387	0.532799	0.379811	0.356441	0.472212	1.24049	0.010573	1.0269	0.01181	35702384	35702384	1	0	34273656	0.959982	1675278738	25362524	1241264749	1214047182	0	0.00578	0.005572	0.000156	50	0	0	0
	SRR3038258	34320661	0	0	1768531	29294508	0	0	0.853553	1804459600	1666786024	1200	377403976	412046249	143239634	734094990	0	6450852	6830594	1e-06	0.226426	0.24721	0.085938	0.440425	0.473636	0.4375	0.485704	1.40492	0.00619	1.02608	0.006151	36089192	36089192	1	0	34320661	0.950996	1666786024	24765589	1204737341	1167396951	0	0.007873	0.007528	0.000156	50	0	0	0
	SRR3038259	29502972	0	0	1113762	24168081	0	0	0.819174	1530836700	1442042476	2400	172577711	309131740	158706453	801624195	0	3716627	4117498	2e-06	0.119676	0.214371	0.110057	0.555895	0.334047	0.314671	0.474415	1.1733	0.013575	0.908983	0.017514	30616734	30616734	1	0	29502972	0.963622	1442042476	21092099	1032501418	1013154120	0	0.00621	0.006027	0.00017	50	0	0	0
	SRR3038260	21343179	0	0	1015994	17016217	0	0	0.797267	1117958650	1040902230	1150	254558273	299050800	67951318	419340736	0	4591358	4786840	1e-06	0.244555	0.2873	0.065281	0.402863	0.531855	0.495196	0.489578	1.24808	0.010379	1.04928	0.008338	22359173	22359173	1	0	21343179	0.95456	1040902230	16298343	795900961	788506405	0	0.006005	0.005844	0.000147	50	0	0	0
	SRR3038261	29358358	0	0	1149821	21399230	0	0	0.728897	1525408950	1435276994	3550	252233403	428943173	191226469	562870443	0	5446795	5841769	2e-06	0.175738	0.298857	0.133233	0.392169	0.474596	0.446553	0.482506	1.26865	0.011056	1.20555	0.009777	30508179	30508179	1	0	29358358	0.962311	1435276994	22560315	1104324595	1088000016	0	0.00688	0.006701	0.000152	50	0	0	0
	SRR3038262	30702048	0	0	1242915	23318162	0	0	0.759499	1597248150	1500289985	4800	187870051	401914268	191801278	718699648	0	4533528	4948299	3e-06	0.125222	0.267891	0.127843	0.47904	0.393114	0.36925	0.478128	1.30232	0.009846	1.35008	0.007043	31944963	31944963	1	0	30702048	0.961092	1500289985	23350664	1142259723	1126373245	0	0.005549	0.005366	0.000166	50	0	0	0
	SRR3038263	28417788	0	0	1225935	23302493	0	0	0.819997	1482186150	1387519946	2500	267823339	347925447	121784942	649983772	0	4992812	5375811	2e-06	0.193023	0.250753	0.087772	0.46845	0.443777	0.415433	0.481531	1.26901	0.010186	1.02272	0.008691	29643723	29643723	1	0	28417788	0.958644	1387519946	21018898	1027563010	1014803157	0	0.005661	0.005498	0.000161	50	0	0	0
	SRR3038264	10829336	0	0	501785	8384837	0	0	0.774271	566556050	528563359	850	117121177	130995971	46359851	234085522	0	2037570	2208679	2e-06	0.221584	0.247834	0.087709	0.442871	0.469418	0.437939	0.479852	1.28196	0.00831	0.944089	0.0089	11331121	11331121	1	0	10829336	0.955716	528563359	8118329	396754078	392811833	0	0.006184	0.006064	0.000163	50	0	0	0
	SRR3038265	18938439	0	0	947107	14067996	0	0	0.742828	994277300	924894881	1850	102969885	213861303	162979253	445082635	0	2423320	2679671	2e-06	0.111331	0.231228	0.176214	0.481225	0.342559	0.318655	0.474882	1.12934	0.0337	0.732442	0.04375	19885546	19885546	1	0	18938439	0.952372	924894881	13030542	637882425	627446009	0	0.007067	0.006708	0.000153	50	0	0	0
	SRR3038266	33314416	0	0	1440559	27042255	0	0	0.811728	1737748750	1630696437	2750	423066686	517939532	89214905	600472618	0	7909052	8353088	2e-06	0.259439	0.317619	0.05471	0.368231	0.577058	0.541509	0.486348	1.1762	0.010672	1.0995	0.009736	34754975	34754975	1	0	33314416	0.958551	1630696437	26053733	1276695680	1245850190	0	0.007094	0.006841	0.000149	50	0	0	0
	SRR3038267	31534366	0	0	1443965	26614315	0	0	0.843978	1648916550	1535966890	2300	115289312	302239224	184779354	933656729	0	3084530	3464570	1e-06	0.07506	0.196775	0.120302	0.607863	0.271834	0.253214	0.470985	1.44327	0.004779	1.05641	0.004867	32978331	32978331	1	0	31534366	0.956215	1535966890	22444672	1094941112	1068852493	0	0.008314	0.00794	0.000197	50	0	0	0
	SRR3038268	34603548	0	0	1497889	27331840	0	0	0.789857	1805071850	1690888541	3950	392201611	509648122	129735156	659299791	0	7431256	7969205	2e-06	0.23195	0.301408	0.076726	0.389913	0.533358	0.49962	0.482535	1.14488	0.011661	0.998903	0.014131	36101437	36101437	1	0	34603548	0.958509	1690888541	26842554	1313580741	1284882827	0	0.005627	0.005377	0.00014	50	0	0	0
	SRR3038269	33387617	0	0	1187794	29190203	0	0	0.874282	1728770550	1631419715	1750	176052802	357902080	145158907	952304222	0	4015294	4564171	1e-06	0.107914	0.219381	0.088977	0.583727	0.327295	0.308864	0.468012	1.26901	0.009498	1.14174	0.009876	34575411	34575411	1	0	33387617	0.965646	1631419715	22699213	1110926153	1089578847	0	0.006009	0.005732	0.000184	50	0	0	0
	SRR3038270	29249287	0	0	1650499	21899706	0	0	0.748726	1544989300	1424264856	5300	248860862	349004756	232320663	594073453	0	4817643	5059447	4e-06	0.174729	0.245042	0.163116	0.417109	0.419771	0.386971	0.487759	1.27445	0.013623	0.949003	0.013915	30899786	30899786	1	0	29249287	0.946585	1424264856	21784748	1062517517	1038350394	0	0.0078	0.007314	0.00016	50	0	0	0
	SRR3038271	25047442	0	0	1194273	18440977	0	0	0.736242	1312085750	1220992971	4950	188476044	298622827	173424174	560465090	0	3902296	4184827	4e-06	0.154363	0.244574	0.142035	0.459024	0.398937	0.37124	0.482532	1.21887	0.011834	1.0115	0.012802	26241715	26241715	1	0	25047442	0.95449	1220992971	19058212	930466735	914072355	0	0.006377	0.00607	0.000163	50	0	0	0
	SRR3038272	11145273	0	0	486973	8642219	0	0	0.775416	581612300	543657941	800	76793986	123074600	64909768	278878812	0	1591310	1684492	1e-06	0.141254	0.226382	0.119394	0.512967	0.367637	0.343646	0.485777	1.24281	0.016731	0.984309	0.017553	11632246	11632246	1	0	11145273	0.958136	543657941	7876897	384975371	379924467	0	0.006502	0.006169	0.000169	50	0	0	0
	SRR3038273	31370114	0	0	1340627	26175237	0	0	0.8344	1635537050	1529476472	2000	196595037	349001394	157563109	826314946	0	4198613	4643053	1e-06	0.128537	0.228184	0.103018	0.54026	0.356721	0.333589	0.474867	1.45953	0.005557	1.20934	0.005011	32710741	32710741	1	0	31370114	0.959016	1529476472	22583983	1102599937	1078513600	0	0.006931	0.006659	0.000185	50	0	0	0
[truncated: 13 more columns]

## Sheet: Supplementary Data 4
Oliveira sequencing Q/Cs
	Sample	PF_HQ_ALIGNED_READS	READS_ALIGNED_IN_PAIRS	MEAN_READ_LENGTH	BAD_CYCLES	PF_INDEL_RATE	PCT_READS_ALIGNED_IN_PAIRS	TOTAL_READS	PCT_CHIMERAS	PF_HQ_ERROR_RATE	PF_ALIGNED_BASES	PCT_PF_READS	PF_READS	PCT_ADAPTER	PCT_PF_READS_ALIGNED	PF_NOISE_READS	STRAND_BALANCE	PF_HQ_ALIGNED_Q20_BASES	CATEGORY	PF_HQ_MEDIAN_MISMATCHES	PF_HQ_ALIGNED_BASES	PF_MISMATCH_RATE	PF_READS_ALIGNED	UNMAPPED_READS	ESTIMATED_LIBRARY_SIZE	READ_PAIR_OPTICAL_DUPLICATES	READ_PAIRS_EXAMINED	UNPAIRED_READS_EXAMINED	PERCENT_DUPLICATION	READ_PAIR_DUPLICATES	UNPAIRED_READ_DUPLICATES	SECONDARY_OR_SUPPLEMENTARY_RDS	WINDOW_SIZE	GC_NC_40_59	ACCUMULATION_LEVEL	GC_NC_80_100	ALIGNED_READS	GC_NC_0_19	TOTAL_CLUSTERS	GC_NC_60_79	GC_NC_20_39	GC_DROPOUT	AT_DROPOUT	PCT_CODING_BASES	RIBOSOMAL_BASES	PF_NOT_ALIGNED_BASES	PCT_MRNA_BASES	CORRECT_STRAND_READS	MEDIAN_CV_COVERAGE
	SRR10202006	47046200	50318074	151	0	0.000118	1	56054658	0.003258	0.003653	7423941810	1	56054658	0.008904	0.897661	0	0.5	6726280150	PAIR	0	6942508061	0.003705	50318074	5736584	74837373	0	25159037	0	0.150737	3792405	0	0	100	1.11566	All Reads	18.7817	50318074	0.046869	28027329	6.31332	0.344985	2.2e-05	38.5249	47.6808	2416	1040311548	82.7926	31961846	0.388521
	SRR10202007	50300412	54282356	151	0	0.000134	1	60723228	0.003811	0.003846	8014142224	1	60723228	0.015527	0.893931	0	0.5	7182149361	PAIR	0	7427588606	0.003902	54282356	6440872	83609703	0	27141178	0	0.146084	3964880	0	0	100	1.12082	All Reads	19.2585	54282356	0.06234	30361614	5.65494	0.403525	4.6e-05	34.3063	44.7277	302	1155065204	79.5813	33240151	0.388318
	SRR10202008	37057818	40075708	151	0	0.000135	1	45589120	0.003182	0.003965	5908156329	1	45589120	0.019387	0.879063	0	0.5	5281232905	PAIR	0	5464260042	0.004019	40075708	5513412	59126840	0	20037854	0	0.151824	3042228	0	0	100	1.12734	All Reads	20.0714	40075708	0.043387	22794560	6.40211	0.322443	2.5e-05	39.5953	46.3598	604	975800791	80.9017	24539844	0.406389
	SRR10202009	38479664	40776564	151	0	0.000136	1	46698338	0.003237	0.003868	6022174683	1	46698338	0.033577	0.873191	0	0.5	5491288715	PAIR	0	5684335199	0.003914	40776564	5921774	71232836	0	20388282	0	0.13038	2658226	0	0	100	1.12789	All Reads	17.9223	40776564	0.05311	23349169	6.03629	0.361981	5.7e-05	36.876	45.3464	0	1029274355	79.957	24964089	0.410635
	SRR10202010	38437464	40411708	151	0	0.00013	1	46244242	0.003326	0.003928	5965746748	1	46244242	0.028334	0.873875	0	0.5	5470262088	PAIR	0	5675845506	0.003968	40411708	5832534	75679619	0	20205854	0	0.122368	2472544	0	0	100	1.11957	All Reads	17.7796	40411708	0.051206	23122121	6.29497	0.344915	2.5e-05	38.3553	45.3255	1510	1017133794	79.9511	24677780	0.412381
	SRR10202011	35073278	36752110	151	0	0.000138	1	41927926	0.003291	0.004069	5425352401	1	41927926	0.020565	0.876554	0	0.5	5003598493	PAIR	0	5179010098	0.004109	36752110	5175816	69284758	0	18376055	0	0.121626	2235013	0	0	100	1.14272	All Reads	15.2886	36752110	0.057379	20963963	5.90879	0.365282	4.6e-05	36.4275	44.2033	1208	905764425	79.2678	22254473	0.403431
	SRR10202012	37765430	42314474	151	0	0.000137	1	47641866	0.003179	0.004002	6249311899	1	47641866	0.023483	0.888178	0	0.5	5390296852	PAIR	0	5577567373	0.004032	42314474	5327392	57601477	0	21157237	0	0.163088	3450500	0	0	100	1.13756	All Reads	20.0673	42314474	0.053687	23820933	6.06846	0.345193	4.5e-05	38.1917	41.1611	1812	944609867	75.6244	23824214	0.394192
	SRR10202013	38333576	41482146	151	0	0.000129	1	46796492	0.002955	0.003954	6116093406	1	46796492	0.015143	0.886437	0	0.5	5465498603	PAIR	0	5652755043	0.003995	41482146	5314346	70012751	0	20741073	0	0.134519	2790061	0	0	100	1.1363	All Reads	17.855	41482146	0.048408	23398246	6.22028	0.335947	3.7e-05	38.8317	43.0132	3020	950176886	76.7962	24071858	0.393488
	SRR10202014	41858594	44111446	151	0	0.000138	1	50365496	0.002695	0.003763	6503058467	1	50365496	0.019049	0.875827	0	0.5	5981014154	PAIR	0	6172657797	0.003807	44111446	6254050	74543429	0	22055723	0	0.134367	2963552	0	0	100	1.13159	All Reads	16.2292	44111446	0.047533	25182748	6.3487	0.331116	5.3e-05	39.1193	44.1423	906	1102131429	78.2225	26207951	0.422676
	SRR10202015	37945342	41161254	151	0	0.000135	1	46441914	0.002808	0.003938	6074528181	1	46441914	0.015049	0.886295	0	0.5	5417302497	PAIR	0	5600603423	0.003977	41161254	5280660	63318019	0	20580627	0	0.146252	3009968	0	0	100	1.12547	All Reads	19.0804	41161254	0.044454	23220957	6.66926	0.299938	5.3e-05	41.5493	44.0489	1812	938200833	77.9779	24071634	0.409272
	SRR10202016	36249284	38387198	151	0	0.000125	1	43338300	0.002775	0.003913	5661762619	1	43338300	0.015452	0.885757	0	0.5	5152618315	PAIR	0	5347645513	0.003949	38387198	4951102	64375393	0	19193599	0	0.135302	2596923	0	0	100	1.12939	All Reads	15.6182	38387198	0.047805	21669150	6.274	0.341793	5.7e-05	38.3624	45.9168	604	882320681	81.9451	23810691	0.416378
	SRR10202017	42192798	46255290	151	0	0.000131	1	52043550	0.003001	0.003784	6832661162	1	52043550	0.022597	0.88878	0	0.5	6034965429	PAIR	0	6233231678	0.003823	46255290	5788260	64909842	0	23127645	0	0.158751	3671544	0	0	100	1.143	All Reads	19.3705	46255290	0.045356	26021775	6.23961	0.324605	4.5e-05	39.2077	43.5357	1208	1025914888	78.0417	27130668	0.398252
	SRR10202018	40280450	46835462	151	0	0.000141	1	52101706	0.003007	0.003963	6914117644	1	52101706	0.012944	0.898924	0	0.5	5747115748	PAIR	0	5945748914	0.004018	46835462	5266244	46576161	0	23417731	0	0.214065	5012912	0	0	100	1.13906	All Reads	25.4994	46835462	0.040066	26050853	6.63583	0.277431	2.8e-05	42.7726	41.9823	2114	953239962	75.6338	25989890	0.398777
	SRR10202019	39757016	41448164	151	0	0.000136	1	47351746	0.002977	0.003768	6117486763	1	47351746	0.020455	0.875325	0	0.5	5684878535	PAIR	0	5869657844	0.003806	41448164	5903582	70369539	0	20724082	0	0.133801	2772902	0	0	100	1.13049	All Reads	16.217	41448164	0.047621	23675873	6.37291	0.32982	2.6e-05	39.1099	45.5429	604	1032626883	80.2663	25309547	0.43547
	SRR10202020	34697770	36227562	151	0	0.00013	1	42177284	0.003173	0.003908	5342530302	1	42177284	0.037232	0.858935	0	0.5	4946750656	PAIR	0	5118633021	0.003947	36227562	5949722	62144488	0	18113781	0	0.132554	2401050	0	0	100	1.12092	All Reads	16.2196	36227562	0.051639	21088642	6.31163	0.345048	2.2e-05	38.3025	48.2566	906	1026239582	82.9504	22951211	0.430635
	SRR10202021	34380614	41806270	151	0	0.000132	1	46655214	0.002607	0.003802	6166586417	1	46655214	0.017832	0.896069	0	0.5	4892188757	PAIR	0	5069809245	0.003836	41806270	4848944	35772657	0	20903135	0	0.242688	5072937	0	0	100	1.14589	All Reads	26.1626	41806270	0.03892	23327607	6.56356	0.276623	4.5e-05	42.8136	40.9684	906	878350897	74.7774	22244364	0.398298
	SRR10202022	38621606	40836750	151	0	0.00013	1	46233408	0.0032	0.003837	6030977514	1	46233408	0.023905	0.883274	0	0.5	5521555733	PAIR	0	5705426019	0.003881	40836750	5396658	68997821	0	20418375	0	0.134387	2743970	0	0	100	1.11916	All Reads	17.1993	40836750	0.052237	23116704	6.16845	0.358887	3.3e-05	37.422	46.5741	906	950267094	80.8671	25201910	0.409444
	SRR10202023	43011090	45319222	151	0	0.000136	1	52141934	0.002841	0.003803	6687830347	1	52141934	0.024147	0.869151	0	0.5	6144227809	PAIR	0	6348992081	0.003857	45319222	6822712	70406782	0	22659611	0	0.14496	3284739	0	0	100	1.12702	All Reads	17.3581	45319222	0.046928	26070967	6.41926	0.326382	2e-05	39.3536	43.9913	604	1185601687	78.7028	27101839	0.436788
	SRR10202024	35237340	40516034	151	0	0.000139	1	46415100	0.002982	0.004044	5975760216	1	46415100	0.028864	0.872906	0	0.5	5001342948	PAIR	0	5196771858	0.004108	40516034	5899066	46074520	0	20258017	0	0.190872	3866681	0	0	100	1.14255	All Reads	23.411	40516034	0.043454	23207550	6.44338	0.297048	2.5e-05	41.3631	39.7497	3020	1032919884	73.6713	21856074	0.416778
	SRR10202025	47542274	49608020	151	0	0.000128	1	56206372	0.003032	0.003788	7311148951	1	56206372	0.011009	0.882605	0	0.5	6782049187	PAIR	0	7008871937	0.003831	49608020	6598352	77472236	0	24804010	0	0.144283	3578801	0	0	100	1.11708	All Reads	16.1418	49608020	0.055553	28103186	6.24698	0.355224	4.2e-05	37.7714	44.8985	3020	1176013221	80.7627	30550964	0.428885
	SRR10202026	50292344	56507244	151	0	0.000116	1	62437376	0.003549	0.003851	8342526513	1	62437376	0.008187	0.905023	0	0.5	7174130839	PAIR	0	7424673121	0.003897	56507244	5930132	65882066	0	28253622	0	0.186797	5277689	0	0	100	1.12778	All Reads	20.475	56507244	0.053063	31218688	5.93419	0.367074	2.3e-05	36.8599	44.8898	1812	1085517263	80.0616	33956322	0.39131
	SRR10202027	39068004	43118608	151	0	0.000113	1	48282118	0.003515	0.003841	6359220855	1	48282118	0.016058	0.893055	0	0.5	5550964199	PAIR	0	5762055708	0.003885	43118608	5163510	59389513	0	21559304	0	0.161401	3479697	0	0	100	1.1217	All Reads	18.6886	43118608	0.056169	24141059	5.99982	0.369993	4.1e-05	36.8445	47.0291	604	931378963	82.5907	26892558	0.388086
	SRR10202028	42886618	45061708	151	0	0.000123	1	51671308	0.003066	0.003904	6645361934	1	51671308	0.022501	0.872084	0	0.5	6117705823	PAIR	0	6326319848	0.003945	45061708	6609600	73586430	0	22530854	0	0.138593	3122615	0	0	100	1.13041	All Reads	18.0903	45061708	0.038751	25835654	6.63765	0.300312	1.9e-05	40.9437	47.1129	1208	1157005574	81.3707	27974962	0.416727
	SRR10202029	35443834	37364516	151	0	0.000121	1	42749188	0.003195	0.003927	5514915751	1	42749188	0.027079	0.87404	0	0.5	5041478792	PAIR	0	5232768775	0.003971	37364516	5384672	66873667	0	18682258	0	0.127536	2382653	0	0	100	1.12686	All Reads	19.0514	37364516	0.036471	21374594	6.73449	0.292362	2.8e-05	41.5772	47.7786	0	940211637	81.9206	23364098	0.414063
[truncated: 17 more columns]
